# Supplementary material for: Effect of post-transplant glycemic control on long-term clinical outcomes in kidney transplant recipients with diabetic nephropathy: A multicenter cohort study in Korea
Source: PLoS One. 2018 Apr 18;13(4):e0195566. doi: 10.1371/journal.pone.0195566 (PMC5906016; doi:10.1371/journal.pone.0195566)
Supplement: S1 File — (XLSX) [file pone.0195566.s001.xlsx]

## Sheet: Sheet1
F_Num	F	Gender	Age_TPL	Bwt	Hwt	BMI	HT	IHD	CVA	PVD	HLA_MM	D_Gender	D_Age	Donor_Type	CNI	Antimetabolite	PreRRT	Preemptive	Dura_RRT	Post_IHD	BPAR_Clin	Dura_AR	BPAR_1yr	Death	GF_outcome	Dura_GF	Dura_FU_death	Dura_FU_AR	Dura_FU_GF	Dura_FU_Com	H0	H3	H6	H9	H12	H15	H18	H21	H24	H27	H30	H33	H36	HbA_0	HbA_3	HbA_6	HbA_9	HbA_12	HbA_15
1	1	1	56	75	169	26.26	1	0	0	0	5	0	53	1	1	1	1	0	4	0	0	#NULL!	0	0	1	99	144	144	99	99	#NULL!	6.7	7.8	9.8	9.9	#NULL!	#NULL!	#NULL!	#NULL!	#NULL!	14.9	#NULL!	12.7	6.7	6.7	7.8	9.8	9.9	#NULL!
2	1	1	62	74.9	171	25.615	1	0	0	0	3	0	38	0	1	1	1	0	14	0	0	#NULL!	0	0	0	#NULL!	117	117	117	117	#NULL!	#NULL!	10.3	#NULL!	#NULL!	#NULL!	#NULL!	#NULL!	#NULL!	#NULL!	#NULL!	#NULL!	#NULL!	#NULL!	#NULL!	10.3	0	#NULL!	#NULL!
3	1	1	48	85	172	28.732	1	0	0	0	3	1	41	0	1	0	2	0	55	0	0	#NULL!	0	0	0	#NULL!	105	105	105	105	4.9	6.2	9.19	#NULL!	#NULL!	10.5	9.19	#NULL!	#NULL!	#NULL!	7.8	#NULL!	#NULL!	4.9	6.2	9.2	0	#NULL!	10.5
4	1	1	34	58.3	165	21.414	1	0	0	0	2	0	51	0	1	1	1	0	26	0	0	#NULL!	0	0	0	#NULL!	137	137	137	137	7.3	7.6	#NULL!	#NULL!	13.6	10.1	13.5	13	#NULL!	#NULL!	#NULL!	18.1	#NULL!	7.3	7.6	#NULL!	0	13.6	10.1
5	1	1	54	62	164	23.052	1	0	0	0	5	0	48	1	1	1	2	0	3	1	1	3	1	0	0	#NULL!	132	3	132	132	5.2	#NULL!	#NULL!	#NULL!	#NULL!	#NULL!	6.8	6.1	63	5.8	5.6	5.6	5.8	5.2	#NULL!	#NULL!	0	#NULL!	#NULL!
6	1	2	45	57.8	163	21.755	1	0	1	0	3	0	24	0	1	1	0	1	#NULL!	0	1	0	1	0	1	33	117	0	33	33	6.7	#NULL!	#NULL!	#NULL!	8.3	7.8	7.1	7.6	7.8	7.8	7.7	#NULL!	6	6.7	#NULL!	#NULL!	0	8.3	7.8
7	1	1	46	67.8	168	24.022	1	0	0	0	5	0	21	2	1	1	2	0	92	0	1	24	0	0	1	31	118	24	31	31	#NULL!	5.7	#NULL!	#NULL!	#NULL!	#NULL!	#NULL!	#NULL!	#NULL!	#NULL!	#NULL!	#NULL!	#NULL!	#NULL!	5.7	#NULL!	0	#NULL!	#NULL!
8	1	1	34	50	157	20.285	1	0	0	0	2	1	32	0	1	1	0	1	#NULL!	0	1	6	1	0	1	8	15	6	8	8	5	#NULL!	#NULL!	6.3	#NULL!	4.3	#NULL!	#NULL!	#NULL!	#NULL!	#NULL!	#NULL!	#NULL!	5	#NULL!	#NULL!	6.3	5.3	4.3
9	1	2	47	52	153	22.214	1	1	0	1	3	1	51	1	1	1	1	0	3	0	0	#NULL!	0	0	0	#NULL!	114	114	114	114	7.8	#NULL!	10.3	9	9.9	9	8	8.6	#NULL!	8.9	#NULL!	7.6	6.3	7.8	9.05	10.3	9	9.9	9
10	1	1	54	61.7	170	21.349	1	0	0	0	4	0	32	1	1	1	1	0	5	0	0	#NULL!	0	0	0	#NULL!	112	112	112	112	6.5	5.9	6.4	6.9	6.8	6.5	6.6	6.4	6.9	7.1	6.6	6.4	#NULL!	6.5	5.9	6.4	6.9	6.8	6.5
11	1	1	57	69.2	173.5	22.988	1	0	0	0	0	1	37	2	1	1	2	0	23	0	0	#NULL!	0	0	0	#NULL!	107	107	107	107	7.5	7.7	8.6	7.6	9.9	7.9	6.3	7.4	6.8	6.9	136	7	6.9	7.5	7.7	8.6	7.6	9.9	7.9
12	1	1	59	73.7	163	27.739	1	0	0	0	2	0	30	0	1	1	1	0	76	0	1	0	1	0	0	#NULL!	99	0	99	99	#NULL!	6.6	7.1	7.3	6.1	6.2	6.7	6.4	6.6	6.6	#NULL!	7	#NULL!	6.6	6.6	7.1	7.3	6.1	6.2
13	1	1	52	76.59	160	29.922	1	1	1	0	2	0	25	0	1	1	2	0	32	0	0	#NULL!	0	0	0	#NULL!	95	95	95	95	7.6	8.19	8.9	8.9	8.4	7.3	7.2	8.6	10.7	9.6	9.6	9.6	9.69	7.6	8.2	8.9	8.9	8.4	7.3
14	1	1	44	65	165	23.875	1	0	0	0	4	0	45	1	1	1	2	0	4	0	1	0	1	0	0	#NULL!	101	0	101	101	#NULL!	9.8	#NULL!	#NULL!	#NULL!	#NULL!	#NULL!	#NULL!	#NULL!	#NULL!	#NULL!	#NULL!	#NULL!	#NULL!	9.8	#NULL!	0	#NULL!	#NULL!
15	1	1	68	55	172	18.591	1	1	0	0	4	1	39	0	1	1	1	0	6	0	0	#NULL!	0	0	0	#NULL!	93	93	93	93	6.7	6.7	6.4	6.6	6.8	6.6	6.9	7.1	7.2	7.5	7.1	7	7.3	6.7	6.7	6.4	6.6	6.8	6.6
16	1	1	56	80.4	167	28.829	1	1	0	0	5	0	51	1	1	1	1	0	5	0	0	#NULL!	0	0	0	#NULL!	6	6	6	6	9.19	#NULL!	#NULL!	#NULL!	#NULL!	#NULL!	#NULL!	#NULL!	#NULL!	#NULL!	#NULL!	#NULL!	#NULL!	9.2	#NULL!	#NULL!	0	#NULL!	#NULL!
17	1	1	49	72.9	172	24.642	1	0	0	0	0	1	37	2	1	1	1	0	11	0	1	0	1	0	1	17	28	0	17	17	6.8	7.5	#NULL!	7.7	6.6	6.9	6.8	#NULL!	#NULL!	#NULL!	#NULL!	#NULL!	#NULL!	6.8	7.5	7.6	7.7	6.6	6.9
18	1	1	40	61.45	172	20.771	1	0	0	0	3	0	38	0	1	1	1	0	1	0	1	1	1	0	0	#NULL!	91	1	91	91	8.3	8.3	#NULL!	#NULL!	#NULL!	#NULL!	#NULL!	#NULL!	#NULL!	#NULL!	#NULL!	#NULL!	#NULL!	8.3	8.3	#NULL!	0	#NULL!	#NULL!
19	1	1	59	75.3	170	26.055	1	1	0	0	2	0	29	0	1	1	0	1	#NULL!	0	0	#NULL!	0	0	0	#NULL!	90	90	90	90	7.6	6.3	7.1	8.1	8.3	8	#NULL!	7.5	#NULL!	7	#NULL!	7.6	7	7.6	6.3	7.1	8.1	8.3	8
20	1	1	53	67.4	157.8	27.067	1	0	0	0	6	0	50	1	1	1	2	0	14	0	0	#NULL!	0	0	0	#NULL!	89	89	89	89	7.5	#NULL!	9	7.7	7.7	8.5	8.5	7.5	7	#NULL!	6.6	#NULL!	6.7	7.5	8.25	9	7.7	7.7	8.5
21	1	2	58	43.3	150.5	19.117	1	0	0	0	2	1	36	0	1	1	1	0	25	0	0	#NULL!	0	0	0	#NULL!	88	88	88	88	10.7	8.6	8.1	7.6	8	9.19	8.3	8.4	8.9	8.19	8.19	8.6	#NULL!	10.7	8.6	8.1	7.6	8	9.2
22	1	1	60	80.95	176.3	26.044	1	1	0	0	4	1	30	1	1	1	1	0	16	0	1	0	1	0	0	#NULL!	93	0	93	93	6.6	7.1	7.4	7.8	9.69	11.1	10.9	#NULL!	10.4	9.69	10.9	9.3	9.4	6.6	7.1	7.4	7.8	9.7	11.1
23	1	2	59	51.2	157	20.772	1	0	0	0	3	1	32	0	1	1	1	0	48	0	0	#NULL!	0	0	0	#NULL!	69	69	69	69	7.8	9.5	10.3	9.6	9	8	8	6.6	#NULL!	#NULL!	#NULL!	#NULL!	#NULL!	7.8	9.5	10.3	9.6	9	8
24	1	1	56	68.3	171	23.358	1	0	0	0	1	1	47	0	1	1	1	0	23	0	0	#NULL!	0	0	0	#NULL!	80	80	80	80	6.2	6	7.4	6.7	7	6.3	#NULL!	7.7	6.9	7.2	7.1	7.4	7	6.2	6	7.4	6.7	7	6.3
25	1	2	37	67	166.5	24.168	1	1	0	0	5	1	32	0	1	1	0	1	#NULL!	0	1	0	1	0	0	#NULL!	89	0	89	89	5.2	#NULL!	7.1	#NULL!	7.5	#NULL!	#NULL!	9.19	7.5	#NULL!	7.1	#NULL!	#NULL!	5.2	6.15	7.1	7.3	7.5	#NULL!
26	1	2	59	57.8	155	24.058	1	1	0	0	5	1	61	1	1	1	2	0	31	0	0	#NULL!	0	0	0	#NULL!	78	78	78	78	5.8	6.2	#NULL!	#NULL!	#NULL!	6.2	#NULL!	#NULL!	#NULL!	#NULL!	#NULL!	9.1	9.69	5.8	6.2	#NULL!	0	#NULL!	6.2
27	1	1	52	91.1	171	31.155	1	0	0	0	0	1	46	0	1	1	1	0	2	0	0	#NULL!	0	0	0	#NULL!	76	76	76	76	5.3	6.8	7.6	#NULL!	#NULL!	#NULL!	7.3	#NULL!	#NULL!	#NULL!	#NULL!	#NULL!	609	5.3	6.8	7.6	0	#NULL!	#NULL!
28	1	1	63	72.7	170	25.156	1	1	0	0	4	1	32	0	1	1	1	0	21	0	0	#NULL!	0	0	0	#NULL!	9	9	9	9	7.1	6.4	11.4	#NULL!	9.5	#NULL!	#NULL!	#NULL!	#NULL!	#NULL!	#NULL!	#NULL!	#NULL!	7.1	6.4	11.4	10.45	9.5	#NULL!
29	1	1	47	73.9	171	25.273	1	0	0	0	2	1	35	0	1	1	0	1	#NULL!	0	0	#NULL!	0	0	0	#NULL!	73	73	73	73	#NULL!	#NULL!	#NULL!	#NULL!	7.3	#NULL!	#NULL!	#NULL!	#NULL!	#NULL!	9.69	8.1	7.8	9.7	9.7	9.7	9.7	9.7	9.7
30	1	1	44	70.15	166	25.457	1	1	1	0	2	1	19	0	1	1	1	0	66	1	0	#NULL!	0	0	0	#NULL!	73	73	73	73	#NULL!	#NULL!	#NULL!	#NULL!	6.8	#NULL!	6.8	8.4	7.1	8	5.9	7.6	#NULL!	6.8	6.8	6.8	6.8	6.8	6.8
31	1	2	54	54.5	162	20.767	1	0	0	0	2	1	27	0	1	1	1	0	15	0	0	#NULL!	0	0	0	#NULL!	68	68	68	68	6.2	10	9.1	9.69	10	#NULL!	11.8	#NULL!	#NULL!	#NULL!	#NULL!	#NULL!	#NULL!	6.2	10	9.1	9.7	10	10.9
32	1	2	48	52.8	154.1	22.206	1	0	0	0	1	0	24	0	1	1	1	0	47	0	0	#NULL!	0	0	0	#NULL!	65	65	65	65	#NULL!	#NULL!	#NULL!	#NULL!	8.1	#NULL!	#NULL!	#NULL!	#NULL!	9.3	#NULL!	#NULL!	#NULL!	#NULL!	#NULL!	#NULL!	0	8.1	#NULL!
33	1	1	67	73.65	173.4	24.495	1	0	0	0	3	1	38	0	1	1	1	0	9	0	1	1	1	0	0	#NULL!	74	1	74	74	6.6	#NULL!	#NULL!	#NULL!	#NULL!	#NULL!	#NULL!	#NULL!	#NULL!	#NULL!	#NULL!	#NULL!	#NULL!	6.6	#NULL!	#NULL!	0	#NULL!	#NULL!
34	1	1	46	61.3	164	22.791	1	0	0	0	3	0	37	1	1	1	1	0	43	0	0	#NULL!	0	0	0	#NULL!	66	66	66	66	7	9.8	9.9	8.6	9.19	7.3	8.69	9.9	9.69	9	8.19	9.9	9.19	7	9.8	9.9	8.6	9.2	7.3
35	1	1	56	61.3	153.1	26.118	1	1	0	0	4	0	59	1	1	1	1	0	5	0	0	#NULL!	0	0	0	#NULL!	61	61	61	61	#NULL!	#NULL!	#NULL!	6.9	6.8	#NULL!	6.9	#NULL!	#NULL!	6.7	#NULL!	#NULL!	#NULL!	6.9	6.9	6.9	6.9	6.8	6.85
36	1	1	50	54.25	166.4	19.593	1	0	0	0	0	1	51	0	1	0	1	0	54	0	0	#NULL!	0	1	1	7	7	7	7	7	6.5	8	#NULL!	#NULL!	#NULL!	#NULL!	#NULL!	#NULL!	#NULL!	#NULL!	#NULL!	#NULL!	#NULL!	6.5	8	#NULL!	0	#NULL!	#NULL!
37	1	1	67	61.8	170	21.384	1	1	0	0	3	1	31	0	1	1	1	0	12	0	0	#NULL!	0	0	0	#NULL!	56	56	56	56	6.5	8.69	8.5	9.69	8.8	9.69	8.6	#NULL!	#NULL!	#NULL!	#NULL!	7.6	#NULL!	6.5	8.7	8.5	9.7	8.8	9.7
38	1	1	61	71.09	170.8	24.372	1	0	0	0	4	1	16	2	1	1	1	0	92	0	0	#NULL!	0	0	0	#NULL!	53	53	53	53	#NULL!	7.4	6.1	#NULL!	#NULL!	#NULL!	#NULL!	#NULL!	#NULL!	#NULL!	#NULL!	#NULL!	#NULL!	#NULL!	7.4	6.1	0	#NULL!	#NULL!
39	1	2	57	41.2	153	17.6	1	0	0	0	3	1	26	0	1	1	0	1	#NULL!	0	0	#NULL!	0	0	0	#NULL!	51	51	51	51	6.5	#NULL!	8.8	9	9.1	9.1	8.8	8.69	9.19	9.19	9.1	9.5	#NULL!	6.5	7.65	8.8	9	9.1	9.1
40	1	1	56	63.3	170	21.903	1	0	0	0	4	1	57	2	1	1	1	0	70	0	1	1	1	0	1	29	57	1	29	29	#NULL!	8.1	9.9	#NULL!	8.5	#NULL!	9.3	8.6	#NULL!	7.8	9.69	9.5	10.8	8.1	8.1	9.9	9.2	8.5	8.9
41	1	2	57	53.8	154	22.685	1	0	0	0	5	1	61	2	1	1	1	0	54	0	0	#NULL!	0	0	0	#NULL!	33	33	33	33	#NULL!	11.3	10.3	13.3	13.1	16.5	18.5	#NULL!	#NULL!	#NULL!	17.5	17.3	#NULL!	11.3	11.3	10.3	13.3	13.1	16.5
42	1	2	57	62.15	165	22.828	1	0	0	0	5	0	55	0	1	1	1	0	20	1	0	#NULL!	0	0	0	#NULL!	45	45	45	45	8	6.8	#NULL!	8.6	8.1	#NULL!	#NULL!	#NULL!	#NULL!	73	#NULL!	6.9	#NULL!	8	6.8	7.7	8.6	8.1	#NULL!
43	1	1	55	74.59	168	26.431	1	0	0	0	5	1	40	2	1	1	2	0	76	1	0	#NULL!	0	0	0	#NULL!	46	46	46	46	5.6	7.1	7.6	8.19	8.5	7.6	8	7.2	6.5	6.9	#NULL!	6.2	#NULL!	5.6	7.1	7.6	8.2	8.5	7.6
44	1	2	29	50.3	156.9	20.433	1	0	0	0	4	0	58	0	1	1	2	0	17	0	0	#NULL!	0	0	0	#NULL!	46	46	46	46	8.1	8.4	7.6	6.9	7	#NULL!	#NULL!	7.1	7.2	9.4	8.4	8.8	11.2	8.1	8.4	7.6	6.9	7	#NULL!
45	1	1	68	59.2	160	23.125	1	0	0	0	3	1	56	2	1	1	2	0	54	0	0	#NULL!	0	1	1	6	6	6	6	6	5.09	9	#NULL!	#NULL!	#NULL!	#NULL!	#NULL!	#NULL!	#NULL!	#NULL!	#NULL!	#NULL!	#NULL!	5.1	9	#NULL!	0	#NULL!	#NULL!
46	1	2	56	65.25	157.6	26.27	1	1	0	0	5	1	58	1	1	1	1	0	7	0	0	#NULL!	0	0	0	#NULL!	45	45	45	45	6.7	9.6	11	9.19	9.4	#NULL!	#NULL!	9.19	8.3	110	10.1	11.2	8.5	6.7	9.6	11	9.2	9.4	#NULL!
47	1	1	65	65.7	162	25.034	1	0	0	0	4	1	66	2	1	1	1	0	51	0	0	#NULL!	0	0	0	#NULL!	43	43	43	43	8.6	9.1	8.5	#NULL!	8.6	9.1	8.5	#NULL!	9	8.3	8.4	8.4	8.5	8.6	9.1	8.5	8.55	8.6	9.1
48	1	1	54	72.2	167.6	25.703	1	0	0	0	1	0	24	0	1	1	1	0	5	0	1	2	1	0	0	#NULL!	51	2	51	51	#NULL!	#NULL!	6.3	#NULL!	#NULL!	#NULL!	#NULL!	#NULL!	5.8	5.5	5.4	5.6	#NULL!	6.3	6.3	6.3	0	#NULL!	#NULL!
49	1	2	54	56.7	154.6	23.723	1	1	0	0	2	1	25	0	1	1	1	0	12	0	0	#NULL!	0	0	0	#NULL!	41	41	41	41	7.6	8.1	8.4	10.1	9.1	8.3	8.5	8.5	7.7	7.1	#NULL!	7.2	8	7.6	8.1	8.4	10.1	9.1	8.3
50	1	1	56	58.8	165.3	21.519	1	1	0	0	4	0	52	0	1	1	1	0	2	1	0	#NULL!	0	0	0	#NULL!	40	40	40	40	8.5	8.9	8.1	10.9	10.1	#NULL!	9.19	10.1	8.1	8.69	8.6	9.19	9.19	8.5	8.9	8.1	10.9	10.1	9.65
51	1	2	52	51.1	154.3	21.463	1	1	0	0	3	1	42	1	0	0	1	0	46	0	0	#NULL!	0	1	1	1	1	1	1	1	9.19	#NULL!	#NULL!	#NULL!	#NULL!	#NULL!	#NULL!	#NULL!	#NULL!	#NULL!	#NULL!	#NULL!	#NULL!	9.2	#NULL!	#NULL!	0	#NULL!	#NULL!
52	1	1	27	70	164	26.026	1	0	0	0	1	1	16	2	1	1	1	0	50	0	1	2	1	0	0	#NULL!	49	2	49	49	5.8	4.7	5.5	5.2	5.09	5.3	#NULL!	5.2	5.09	5.6	5	#NULL!	5.2	5.8	4.7	5.5	5.2	5.1	5.3
53	1	2	31	53.4	160.5	20.73	1	0	0	0	3	1	38	0	1	1	1	0	17	0	1	0	1	0	0	#NULL!	48	0	48	48	6.2	6.7	6.4	6.4	7.1	6.7	6.8	7.2	6.6	6.1	5.5	5.9	7.7	6.2	6.7	6.4	6.4	7.1	6.7
54	1	2	34	59.59	170.2	20.571	1	0	0	0	3	0	36	0	1	1	2	0	39	0	0	#NULL!	0	0	0	#NULL!	35	35	35	35	9.5	8.19	8.3	8.8	8.6	9	9.19	#NULL!	10.1	10.3	9.4	9.6	9.4	9.5	8.2	8.3	8.8	8.6	9
55	1	2	47	66.4	161.5	25.458	1	0	0	0	2	1	23	0	1	1	2	0	58	0	1	12	1	0	1	12	44	12	12	12	8.19	9	7.1	#NULL!	6.9	8.5	5.3	#NULL!	10.4	#NULL!	#NULL!	#NULL!	#NULL!	8.2	9	7.1	7	6.9	8.5
56	1	1	54	72.3	177	23.078	1	0	1	0	5	0	74	2	1	1	1	0	40	0	0	#NULL!	0	0	0	#NULL!	32	32	32	32	6	6.4	6.5	6.4	6	8.19	6.5	6.9	7	7.6	8.1	6.7	7.1	6	6.4	6.5	6.4	6	8.2
57	1	1	55	65	174	21.469	1	0	0	0	4	0	74	2	1	1	1	0	31	0	0	#NULL!	0	0	0	#NULL!	42	42	42	42	6.5	7.8	9.8	#NULL!	7	#NULL!	7.1	#NULL!	#NULL!	#NULL!	8.3	7.3	7.7	6.5	7.8	9.8	8.4	7	7.05
58	1	1	49	57.85	168	20.497	1	0	0	0	4	0	45	0	1	1	1	0	72	0	1	1	1	0	0	#NULL!	41	1	41	41	6.6	8.19	8	#NULL!	7.2	#NULL!	#NULL!	6.8	#NULL!	7.6	6.8	#NULL!	#NULL!	6.6	8.2	8	7.6	7.2	#NULL!
59	1	1	67	74.4	167	26.677	1	0	0	0	5	0	81	2	1	1	1	0	21	0	0	#NULL!	0	1	1	0	0	0	0	0	6.4	6	#NULL!	#NULL!	#NULL!	#NULL!	#NULL!	#NULL!	#NULL!	#NULL!	#NULL!	#NULL!	#NULL!	6.4	6	#NULL!	0	#NULL!	#NULL!
60	1	1	60	69.59	171.6	23.636	1	0	0	0	0	0	31	0	1	1	1	0	20	0	0	#NULL!	0	0	0	#NULL!	31	31	31	31	6.2	5.8	6.4	6.7	7.1	#NULL!	6.7	#NULL!	6.9	6.9	6.5	6.9	6.2	6.2	5.8	6.4	6.7	7.1	6.9
61	1	2	60	59.4	149.6	26.541	1	0	0	0	3	1	48	0	1	1	1	0	10	0	0	#NULL!	0	0	0	#NULL!	30	30	30	30	9.6	8.6	8.19	8.9	10.3	10.1	#NULL!	#NULL!	9.9	#NULL!	#NULL!	10.4	7.8	9.6	8.6	8.2	8.9	10.3	10.1
62	1	2	47	61.7	164	22.94	1	0	0	0	3	0	18	0	1	1	1	0	19	0	0	#NULL!	0	0	0	#NULL!	28	28	28	28	6.9	7.7	7.8	8.9	10.1	10.4	9	9.5	10.1	10.4	9.3	11.6	8.3	6.9	7.7	7.8	8.9	10.1	10.4
63	1	2	58	73.5	158	29.442	1	0	0	0	3	0	54	0	1	1	1	0	34	0	0	#NULL!	0	0	0	#NULL!	29	29	29	29	10.5	6.9	8.8	8	9.1	9.19	9.3	9.5	8.4	8.8	8.6	9.19	8	10.5	6.9	8.8	8	9.1	9.2
64	1	1	47	56.75	170	19.637	1	0	0	0	0	0	23	2	0	1	1	0	43	0	0	#NULL!	0	0	0	#NULL!	29	29	29	29	4.9	8.3	7.9	6.8	#NULL!	14	8.4	7.9	8.6	9.69	12.2	#NULL!	#NULL!	4.9	8.3	7.9	6.8	10.4	14
65	1	1	57	52.5	158	21.03	0	0	0	0	4	1	50	1	1	1	1	0	12	0	0	#NULL!	0	0	0	#NULL!	28	28	28	28	#NULL!	10.3	11.1	10.9	10.1	9.3	11.7	10.7	9.9	9.9	8.5	8.69	8.4	10.3	10.3	11.1	10.9	10.1	9.3
66	1	2	55	62	152.6	26.625	1	1	0	0	3	1	31	0	1	1	0	1	#NULL!	1	0	#NULL!	0	0	0	#NULL!	29	29	29	29	6.6	7.3	7.6	#NULL!	10.1	7.4	7.5	#NULL!	#NULL!	9	#NULL!	8.3	#NULL!	6.6	7.3	7.6	8.85	10.1	7.4
67	1	1	43	58	165	21.304	1	0	0	0	4	1	48	2	1	1	1	0	50	0	0	#NULL!	0	0	0	#NULL!	29	29	29	29	#NULL!	7.7	#NULL!	#NULL!	7.2	#NULL!	7.7	7.4	#NULL!	7.1	6.8	7.4	#NULL!	7.7	7.7	#NULL!	0	7.2	7.45
68	1	1	62	66.2	162	25.225	1	0	0	0	2	1	39	2	1	1	1	0	13	0	0	#NULL!	0	0	0	#NULL!	27	27	27	27	7	6.9	7.7	6.8	#NULL!	6.6	7	7.2	7.4	7.1	7.1	7.8	7.1	7	6.9	7.7	6.8	6.7	6.6
69	1	1	65.7397	48.5	162	18.48	1	1	1	0	#NULL!	0	48	2	1	1	1	0	88	1	1	0	1	0	0	#NULL!	35	0	35	35	#NULL!	6.9	8.3	#NULL!	8.19	7.2	7.8	7	7.8	7	7.6	7.1	#NULL!	7.7	6.9	8.3	8.25	8.2	7.2
70	1	2	69.2822	59	150	26.222	1	0	0	0	5	0	48	2	1	1	1	0	59	0	0	#NULL!	0	0	0	#NULL!	28	28	28	28	6.6	6.7	6.8	6.4	#NULL!	6.6	7.1	7.1	6.8	7	#NULL!	#NULL!	#NULL!	6.6	6.7	6.8	6.4	6.5	6.6
71	1	2	41.4685	60.1	165	22.075	1	0	0	0	#NULL!	0	40	2	1	0	2	0	37	0	1	1	1	0	0	#NULL!	35	1	35	35	#NULL!	6.2	#NULL!	#NULL!	#NULL!	#NULL!	#NULL!	#NULL!	5.4	#NULL!	#NULL!	#NULL!	#NULL!	#NULL!	6.2	#NULL!	0	#NULL!	#NULL!
72	1	1	49.1068	67.55	169.7	23.456	1	0	1	0	5	0	11	1	1	1	1	0	53	0	0	#NULL!	0	0	0	#NULL!	28	28	28	28	#NULL!	6.9	6.7	6.9	6.5	6.8	7.2	7.4	7.4	7.1	#NULL!	#NULL!	#NULL!	6.9	6.9	6.7	6.9	6.5	6.8
73	1	1	47.4849	60.4	168.1	21.375	1	1	0	0	#NULL!	1	40	0	1	1	1	0	16	0	1	0	1	0	0	#NULL!	31	0	31	31	7.2	9.3	11.2	#NULL!	#NULL!	#NULL!	#NULL!	#NULL!	#NULL!	#NULL!	#NULL!	#NULL!	#NULL!	7.2	9.3	11.2	0	#NULL!	#NULL!
74	1	1	50.6493	86.2	180	26.605	1	0	1	0	5	0	43	2	1	1	1	0	4	0	1	0	1	0	0	#NULL!	34	0	34	34	#NULL!	6.8	8.8	#NULL!	#NULL!	7.1	6.6	#NULL!	#NULL!	5.8	8	#NULL!	#NULL!	6.8	6.8	8.8	0	#NULL!	7.1
75	1	1	45.4493	58	166	21.048	1	0	0	0	1	0	28	2	1	1	1	0	31	0	0	#NULL!	0	0	0	#NULL!	26	26	26	26	6.7	10.4	9.6	#NULL!	#NULL!	#NULL!	#NULL!	#NULL!	#NULL!	#NULL!	#NULL!	#NULL!	#NULL!	6.7	10.4	9.6	0	#NULL!	#NULL!
76	1	1	61.8575	68.7	165.2	25.173	1	1	0	0	3	1	28	0	1	1	1	0	33	0	1	0	1	0	0	#NULL!	32	0	32	32	5	8.6	#NULL!	7.8	7.1	7	8.69	7.6	9.5	11.3	9.5	#NULL!	#NULL!	5	8.6	8.2	7.8	7.1	7
77	1	1	55.4356	77.59	164	28.852	1	1	0	0	4	1	68	2	1	1	2	0	69	0	1	0	1	0	0	#NULL!	29	0	29	29	#NULL!	#NULL!	#NULL!	#NULL!	7.2	6.4	6	6.5	6	#NULL!	7.5	#NULL!	#NULL!	7.2	7.2	7.2	7.2	7.2	6.4
78	1	1	51.3479	73.59	172	24.878	1	0	0	0	#NULL!	1	46	2	1	1	1	0	81	0	1	0	1	0	1	3	31	0	3	3	#NULL!	#NULL!	6.7	6.8	7.7	9.4	7.6	#NULL!	8.19	7.3	#NULL!	#NULL!	#NULL!	6.7	6.7	6.7	6.8	7.7	9.4
79	1	1	49.337	59.25	168.8	20.794	1	0	0	0	1	0	44	1	1	1	2	0	3	0	1	0	1	0	0	#NULL!	28	0	28	28	5.9	#NULL!	9.69	#NULL!	9.3	#NULL!	#NULL!	#NULL!	#NULL!	#NULL!	#NULL!	#NULL!	#NULL!	5.9	7.8	9.7	9.5	9.3	#NULL!
80	1	1	58.1452	61.8	153.6	26.194	1	1	0	0	5	1	68	2	1	1	2	0	25	0	0	#NULL!	0	0	0	#NULL!	29	29	29	29	6.5	6.6	7	7.2	7	7.3	#NULL!	7	7.7	7.8	#NULL!	#NULL!	#NULL!	6.5	6.6	7	7.2	7	7.3
81	1	1	65.5507	74.8	176.8	23.93	1	0	0	0	5	1	68	2	1	0	1	0	45	0	0	#NULL!	0	0	0	#NULL!	28	28	28	28	#NULL!	#NULL!	9.69	8.5	7.1	7.7	7.8	7.8	7.7	7.8	7.9	#NULL!	#NULL!	9.7	9.7	9.7	8.5	7.1	7.7
82	1	1	63.5342	78.45	171.3	26.735	1	0	0	0	6	0	60	1	1	1	0	1	#NULL!	0	0	#NULL!	0	0	0	#NULL!	28	28	28	28	7.2	6.4	6.2	6.5	6.9	6.3	#NULL!	7.8	6.9	#NULL!	#NULL!	#NULL!	#NULL!	7.2	6.4	6.2	6.5	6.9	6.3
83	1	1	49.8247	61.65	161.4	23.666	1	0	0	0	3	1	25	0	1	1	0	1	#NULL!	0	0	#NULL!	0	0	0	#NULL!	22	22	22	22	4.9	6.6	6.6	8.1	8.3	7.4	7.3	7.8	7.1	7	#NULL!	#NULL!	#NULL!	4.9	6.6	6.6	8.1	8.3	7.4
84	1	1	62.4548	80.84	173.3	26.92	1	0	0	0	3	1	30	0	1	1	1	0	25	0	1	11	1	0	0	#NULL!	26	11	26	26	6.8	7.6	7.2	#NULL!	8.5	#NULL!	7.6	7.1	7.8	#NULL!	#NULL!	#NULL!	#NULL!	6.8	7.6	7.2	7.85	8.5	8.05
85	1	1	52.8849	68.65	167	24.615	1	0	0	0	4	1	50	0	1	1	1	0	10	0	0	#NULL!	0	0	0	#NULL!	27	27	27	27	7.5	8.8	8.9	7.7	6.8	7.2	6.7	7.2	8.19	7.5	#NULL!	#NULL!	#NULL!	7.5	8.8	8.9	7.7	6.8	7.2
86	1	1	57.1534	63.7	172.4	21.432	1	0	0	0	3	0	34	0	1	1	1	0	1	0	0	#NULL!	0	0	0	#NULL!	21	21	21	21	5.4	#NULL!	#NULL!	#NULL!	#NULL!	#NULL!	#NULL!	#NULL!	#NULL!	#NULL!	#NULL!	#NULL!	#NULL!	5.4	#NULL!	#NULL!	0	#NULL!	#NULL!
87	1	1	49.5507	71.4	165	26.226	1	0	0	0	3	0	29	2	1	1	1	0	35	0	0	#NULL!	0	0	0	#NULL!	25	25	25	25	7	7.7	#NULL!	7.7	6.7	8	6.9	#NULL!	7.3	#NULL!	#NULL!	#NULL!	#NULL!	7	7.7	7.7	7.7	6.7	8
88	1	2	63	49.95	153.4	21.227	1	1	0	0	5	1	44	1	1	1	1	0	20	0	0	#NULL!	0	0	0	#NULL!	19	19	19	19	8.19	8	8.3	7.3	8.3	8.8	8.1	8.3	#NULL!	#NULL!	#NULL!	#NULL!	#NULL!	8.2	8	8.3	7.3	8.3	8.8
89	1	2	63.389	51.3	152.6	22.03	1	0	0	0	5	1	61	1	1	1	1	0	78	0	0	#NULL!	0	0	0	#NULL!	17	17	17	17	#NULL!	#NULL!	#NULL!	#NULL!	#NULL!	#NULL!	#NULL!	#NULL!	#NULL!	#NULL!	#NULL!	#NULL!	#NULL!	#NULL!	#NULL!	#NULL!	0	#NULL!	#NULL!
90	1	1	52.3644	93.4	176.8	29.88	1	1	0	0	4	0	46	1	1	1	1	0	21	0	0	#NULL!	0	0	0	#NULL!	16	16	16	16	#NULL!	#NULL!	#NULL!	#NULL!	#NULL!	#NULL!	#NULL!	#NULL!	#NULL!	#NULL!	#NULL!	#NULL!	#NULL!	#NULL!	#NULL!	#NULL!	0	#NULL!	#NULL!
91	1	1	57.6685	62.8	156	25.805	1	0	0	0	2	1	35	2	1	1	1	0	19	0	1	12	1	0	0	#NULL!	20	12	20	20	#NULL!	#NULL!	#NULL!	#NULL!	#NULL!	#NULL!	#NULL!	#NULL!	#NULL!	#NULL!	#NULL!	#NULL!	#NULL!	#NULL!	#NULL!	#NULL!	0	#NULL!	#NULL!
92	1	1	60.5534	65.4	163.8	24.375	1	1	0	1	6	1	75	2	#NULL!	#NULL!	1	0	20	0	1	6	1	0	0	#NULL!	20	6	20	20	#NULL!	#NULL!	#NULL!	#NULL!	#NULL!	#NULL!	#NULL!	#NULL!	#NULL!	#NULL!	#NULL!	#NULL!	#NULL!	#NULL!	#NULL!	#NULL!	0	#NULL!	#NULL!
93	1	2	42.8329	73.34	154.6	30.649	1	0	0	0	#NULL!	1	40	1	1	1	1	0	13	0	0	#NULL!	0	0	0	#NULL!	12	12	12	12	#NULL!	#NULL!	#NULL!	#NULL!	#NULL!	#NULL!	#NULL!	#NULL!	#NULL!	#NULL!	#NULL!	#NULL!	#NULL!	#NULL!	#NULL!	#NULL!	0	#NULL!	#NULL!
94	1	2	40	68.8	165.6	25.088	1	0	0	0	5	1	43	1	1	1	1	0	1	0	0	#NULL!	0	0	0	#NULL!	15	15	15	15	#NULL!	#NULL!	#NULL!	#NULL!	#NULL!	#NULL!	#NULL!	#NULL!	#NULL!	#NULL!	#NULL!	#NULL!	#NULL!	#NULL!	#NULL!	#NULL!	0	#NULL!	#NULL!
95	1	1	63	65	162	24.768	1	1	0	1	2	1	46	2	1	1	1	0	128	0	1	6	1	1	1	12	12	6	12	12	#NULL!	#NULL!	#NULL!	#NULL!	#NULL!	#NULL!	#NULL!	#NULL!	#NULL!	#NULL!	#NULL!	#NULL!	#NULL!	#NULL!	#NULL!	#NULL!	0	#NULL!	#NULL!
96	1	1	69	75.8	170	26.228	1	0	0	0	6	0	71	2	1	1	1	0	3	0	0	#NULL!	0	0	0	#NULL!	14	14	14	14	#NULL!	#NULL!	#NULL!	#NULL!	#NULL!	#NULL!	#NULL!	#NULL!	#NULL!	#NULL!	#NULL!	#NULL!	#NULL!	#NULL!	#NULL!	#NULL!	0	#NULL!	#NULL!
97	1	1	49	62.4	160.3	24.284	1	0	0	0	5	0	48	1	1	1	0	1	#NULL!	0	0	#NULL!	0	0	0	#NULL!	14	14	14	14	#NULL!	#NULL!	#NULL!	#NULL!	#NULL!	#NULL!	#NULL!	#NULL!	#NULL!	#NULL!	#NULL!	#NULL!	#NULL!	#NULL!	#NULL!	#NULL!	0	#NULL!	#NULL!
98	1	1	64	62.7	168	22.215	1	0	0	0	5	0	64	1	1	1	1	0	166	0	0	#NULL!	0	0	0	#NULL!	12	12	12	12	#NULL!	#NULL!	#NULL!	#NULL!	#NULL!	#NULL!	#NULL!	#NULL!	#NULL!	#NULL!	#NULL!	#NULL!	#NULL!	#NULL!	#NULL!	#NULL!	0	#NULL!	#NULL!
99	1	2	68	58.85	145.3	27.875	1	0	1	0	3	0	40	0	1	1	0	1	#NULL!	0	0	#NULL!	0	0	0	#NULL!	13	13	13	13	#NULL!	#NULL!	#NULL!	#NULL!	#NULL!	#NULL!	#NULL!	#NULL!	#NULL!	#NULL!	#NULL!	#NULL!	#NULL!	#NULL!	#NULL!	#NULL!	0	#NULL!	#NULL!
100	1	2	52	58	154.1	24.424	1	0	0	0	4	1	56	1	1	1	0	1	#NULL!	0	0	#NULL!	0	0	0	#NULL!	11	11	11	11	#NULL!	#NULL!	#NULL!	#NULL!	#NULL!	#NULL!	#NULL!	#NULL!	#NULL!	#NULL!	#NULL!	#NULL!	#NULL!	#NULL!	#NULL!	#NULL!	0	#NULL!	#NULL!
101	1	1	48.4	64	170	22.145	1	0	0	0	5	1	41	2	1	1	1	0	91	0	0	#NULL!	0	0	0	#NULL!	11	11	11	11	#NULL!	#NULL!	#NULL!	#NULL!	#NULL!	#NULL!	#NULL!	#NULL!	#NULL!	#NULL!	#NULL!	#NULL!	#NULL!	#NULL!	#NULL!	#NULL!	0	#NULL!	#NULL!
102	1	1	35.2055	79.15	176.2	25.494	1	0	0	0	5	0	34	0	1	1	1	0	1	0	1	0	1	0	0	#NULL!	17	0	17	17	#NULL!	#NULL!	#NULL!	#NULL!	#NULL!	#NULL!	#NULL!	#NULL!	#NULL!	#NULL!	#NULL!	#NULL!	#NULL!	#NULL!	#NULL!	#NULL!	0	#NULL!	#NULL!
103	2	1	61	57	162	21.7192	1	0	0	0	2	1	30	0	1	#NULL!	1	0	20	0	0	#NULL!	0	0	0	#NULL!	205	205	205	205	6.5	#NULL!	#NULL!	#NULL!	#NULL!	#NULL!	#NULL!	#NULL!	#NULL!	#NULL!	#NULL!	#NULL!	#NULL!	6.5	#NULL!	#NULL!	0	#NULL!	#NULL!
104	2	2	48	58	156	23.833	1	0	0	0	3	0	40	0	1	#NULL!	0	1	#NULL!	0	0	#NULL!	0	0	0	#NULL!	202	202	202	202	#NULL!	#NULL!	10	#NULL!	7.1	#NULL!	#NULL!	#NULL!	#NULL!	#NULL!	#NULL!	#NULL!	#NULL!	#NULL!	#NULL!	10	0	7.1	#NULL!
105	2	1	48	65	169	22.7583	1	0	0	0	1	1	35	2	1	#NULL!	1	0	24	0	0	#NULL!	0	0	0	#NULL!	171	171	171	171	#NULL!	#NULL!	7.3	#NULL!	#NULL!	#NULL!	#NULL!	#NULL!	#NULL!	#NULL!	#NULL!	#NULL!	#NULL!	#NULL!	#NULL!	7.3	0	#NULL!	#NULL!
106	2	2	53	65	156	26.7094	1	1	0	0	3	0	26	0	1	#NULL!	1	0	3	0	0	#NULL!	0	1	0	#NULL!	70	70	70	70	9.3	#NULL!	12.2	#NULL!	#NULL!	#NULL!	12.3	#NULL!	#NULL!	#NULL!	#NULL!	#NULL!	11.1	9.3	10.75	12.2	0	#NULL!	#NULL!
107	2	1	33	49	164	18.2183	0	0	0	0	3	0	55	0	1	#NULL!	1	0	1	0	1	12	1	0	1	18	77	12	18	18	#NULL!	#NULL!	#NULL!	#NULL!	#NULL!	#NULL!	#NULL!	#NULL!	#NULL!	#NULL!	#NULL!	#NULL!	#NULL!	#NULL!	#NULL!	#NULL!	0	#NULL!	#NULL!
108	2	2	29	66	164	24.539	0	0	0	0	5	1	25	2	1	1	0	1	#NULL!	0	0	#NULL!	0	0	1	19	194	194	19	19	#NULL!	#NULL!	#NULL!	#NULL!	#NULL!	#NULL!	#NULL!	#NULL!	#NULL!	#NULL!	#NULL!	#NULL!	#NULL!	#NULL!	#NULL!	#NULL!	0	#NULL!	#NULL!
109	2	2	61	54	161	20.8325	1	0	0	0	4	1	39	1	1	1	1	0	24	0	0	#NULL!	0	0	0	#NULL!	194	194	194	194	5.8	#NULL!	#NULL!	#NULL!	#NULL!	#NULL!	#NULL!	#NULL!	#NULL!	#NULL!	7.6	#NULL!	#NULL!	5.8	#NULL!	#NULL!	0	#NULL!	#NULL!
110	2	1	57	67	168	23.7387	1	0	0	0	2	1	56	2	1	#NULL!	0	1	#NULL!	1	0	#NULL!	0	1	1	113	143	143	113	113	6.4	#NULL!	#NULL!	#NULL!	#NULL!	#NULL!	#NULL!	#NULL!	#NULL!	#NULL!	#NULL!	#NULL!	#NULL!	6.4	#NULL!	#NULL!	0	#NULL!	#NULL!
111	2	2	35	44	150	19.5556	1	0	0	0	4	1	19	2	1	1	2	0	12	0	0	#NULL!	0	0	0	#NULL!	190	190	190	190	#NULL!	#NULL!	#NULL!	#NULL!	#NULL!	#NULL!	#NULL!	#NULL!	#NULL!	#NULL!	#NULL!	#NULL!	#NULL!	#NULL!	#NULL!	#NULL!	0	#NULL!	#NULL!
112	2	1	57	58	164	21.5645	1	0	0	0	5	1	50	2	1	#NULL!	1	0	5	0	0	#NULL!	0	1	1	#NULL!	29	29	29	29	#NULL!	#NULL!	#NULL!	#NULL!	#NULL!	#NULL!	#NULL!	#NULL!	#NULL!	#NULL!	5.7	#NULL!	#NULL!	#NULL!	#NULL!	#NULL!	0	#NULL!	#NULL!
113	2	1	51	72	174	23.7812	1	0	0	0	4	1	48	0	1	#NULL!	1	0	7	0	0	#NULL!	0	0	1	147	191	191	147	147	7.2	#NULL!	#NULL!	#NULL!	#NULL!	#NULL!	#NULL!	#NULL!	#NULL!	#NULL!	#NULL!	#NULL!	#NULL!	7.2	#NULL!	#NULL!	0	#NULL!	#NULL!
114	2	2	35	49	158	19.6283	1	1	0	0	#NULL!	1	38	0	1	#NULL!	1	0	6	0	0	#NULL!	0	0	0	#NULL!	187	187	187	187	5.8	#NULL!	#NULL!	#NULL!	#NULL!	#NULL!	#NULL!	#NULL!	7.6	#NULL!	7.3	#NULL!	7.7	5.8	#NULL!	#NULL!	0	#NULL!	#NULL!
115	2	2	23	53	166	19.2336	1	0	0	0	2	0	23	2	1	1	0	1	#NULL!	0	0	#NULL!	0	0	1	55	188	188	55	55	11.9	#NULL!	#NULL!	#NULL!	#NULL!	#NULL!	#NULL!	#NULL!	6.4	#NULL!	#NULL!	#NULL!	#NULL!	11.9	#NULL!	#NULL!	0	#NULL!	#NULL!
116	2	1	39	101	179	31.5221	1	0	0	0	2	0	63	0	1	#NULL!	1	0	1	0	1	2	1	0	1	118	185	2	118	118	7.3	#NULL!	#NULL!	#NULL!	#NULL!	#NULL!	#NULL!	#NULL!	#NULL!	#NULL!	#NULL!	#NULL!	#NULL!	7.3	#NULL!	#NULL!	0	#NULL!	#NULL!
117	2	1	58	86	179	26.8406	1	1	0	0	5	0	50	1	1	#NULL!	3	0	3	0	1	18	0	0	1	#NULL!	54	18	54	54	9.19	#NULL!	#NULL!	#NULL!	#NULL!	#NULL!	#NULL!	#NULL!	#NULL!	#NULL!	#NULL!	#NULL!	#NULL!	9.2	#NULL!	#NULL!	0	#NULL!	#NULL!
118	2	1	53	66	169	23.1084	1	0	0	0	2	1	18	2	1	#NULL!	1	0	7	0	0	#NULL!	0	1	1	124	155	155	124	124	#NULL!	#NULL!	#NULL!	#NULL!	#NULL!	#NULL!	#NULL!	#NULL!	#NULL!	#NULL!	#NULL!	#NULL!	#NULL!	#NULL!	#NULL!	#NULL!	0	#NULL!	#NULL!
119	2	1	53	81	170	28.0277	1	0	0	0	3	1	57	2	1	#NULL!	2	0	30	0	0	#NULL!	0	0	0	#NULL!	186	186	186	186	9	#NULL!	#NULL!	#NULL!	#NULL!	#NULL!	#NULL!	#NULL!	#NULL!	#NULL!	6.2	#NULL!	5.8	9	#NULL!	#NULL!	0	#NULL!	#NULL!
120	2	1	53	68	168	24.093	1	0	0	0	4	1	23	0	1	#NULL!	1	0	1	0	0	#NULL!	0	0	0	#NULL!	115	115	115	115	6.1	#NULL!	#NULL!	#NULL!	#NULL!	#NULL!	#NULL!	#NULL!	#NULL!	#NULL!	#NULL!	#NULL!	#NULL!	6.1	#NULL!	#NULL!	0	#NULL!	#NULL!
121	2	1	51	81	181	24.7245	1	0	0	0	5	1	42	0	1	#NULL!	0	1	#NULL!	0	0	#NULL!	0	0	0	#NULL!	181	181	181	181	7.1	#NULL!	#NULL!	#NULL!	#NULL!	#NULL!	#NULL!	#NULL!	#NULL!	#NULL!	#NULL!	#NULL!	#NULL!	7.1	#NULL!	#NULL!	0	#NULL!	#NULL!
122	2	1	50	80	173	26.7299	1	0	0	0	4	0	44	1	1	#NULL!	0	1	#NULL!	0	0	#NULL!	0	1	1	4	4	4	4	4	#NULL!	#NULL!	#NULL!	#NULL!	#NULL!	#NULL!	#NULL!	#NULL!	#NULL!	#NULL!	#NULL!	#NULL!	#NULL!	#NULL!	#NULL!	#NULL!	0	#NULL!	#NULL!
123	2	1	24	#NULL!	#NULL!	#NULL!	0	0	0	0	3	1	17	2	1	1	0	1	#NULL!	0	0	#NULL!	0	0	0	#NULL!	182	182	182	182	#NULL!	#NULL!	#NULL!	#NULL!	#NULL!	#NULL!	#NULL!	#NULL!	#NULL!	#NULL!	#NULL!	#NULL!	#NULL!	#NULL!	#NULL!	#NULL!	0	#NULL!	#NULL!
124	2	2	56	45	153	19.2234	1	0	0	0	5	1	62	1	1	#NULL!	1	0	1	1	0	#NULL!	0	1	0	#NULL!	88	88	88	88	13.2	#NULL!	#NULL!	#NULL!	13.1	#NULL!	#NULL!	#NULL!	#NULL!	#NULL!	11.3	#NULL!	#NULL!	13.2	#NULL!	#NULL!	0	13.1	#NULL!
125	2	1	51	54	#NULL!	#NULL!	1	0	0	0	5	1	23	2	1	1	1	0	31	0	0	#NULL!	0	0	0	#NULL!	129	129	129	129	8.6	#NULL!	#NULL!	#NULL!	8	#NULL!	9.4	#NULL!	8.19	#NULL!	9.3	#NULL!	8	8.6	#NULL!	#NULL!	0	8	8.7
126	2	2	30	66	160	25.7812	1	0	0	0	5	1	35	2	1	1	0	1	#NULL!	0	0	#NULL!	0	1	1	4	4	4	4	4	#NULL!	#NULL!	#NULL!	#NULL!	#NULL!	#NULL!	#NULL!	#NULL!	#NULL!	#NULL!	#NULL!	#NULL!	#NULL!	#NULL!	#NULL!	#NULL!	0	#NULL!	#NULL!
127	2	1	57	61	177	19.4708	1	0	0	0	3	0	31	0	1	1	1	0	10	1	0	#NULL!	0	0	1	108	161	161	108	108	#NULL!	#NULL!	8.5	#NULL!	9.6	#NULL!	8.3	#NULL!	9.5	#NULL!	9.19	#NULL!	9	8.5	8.5	8.5	9.05	9.6	8.95
128	2	1	48	#NULL!	#NULL!	#NULL!	1	1	0	0	#NULL!	1	18	2	1	1	1	0	6	0	0	#NULL!	0	0	0	#NULL!	178	178	178	178	8.9	#NULL!	#NULL!	#NULL!	#NULL!	#NULL!	#NULL!	#NULL!	#NULL!	#NULL!	#NULL!	#NULL!	#NULL!	8.9	#NULL!	#NULL!	0	#NULL!	#NULL!
129	2	2	33	50	160	19.5312	1	0	0	0	5	1	54	2	1	1	1	0	10	0	0	#NULL!	0	0	0	#NULL!	174	174	174	174	9.6	#NULL!	#NULL!	#NULL!	6.8	#NULL!	7.9	#NULL!	8.1	#NULL!	9.4	#NULL!	8.69	9.6	#NULL!	#NULL!	0	6.8	7.35
130	2	1	50	#NULL!	#NULL!	#NULL!	1	0	0	0	#NULL!	1	41	2	1	1	2	0	16	0	0	#NULL!	0	0	0	#NULL!	174	174	174	174	12.6	#NULL!	#NULL!	#NULL!	#NULL!	#NULL!	#NULL!	#NULL!	#NULL!	#NULL!	#NULL!	#NULL!	#NULL!	12.6	#NULL!	#NULL!	0	#NULL!	#NULL!
131	2	2	45	56	164	20.8209	1	0	0	0	2	1	34	2	1	1	2	0	12	0	0	#NULL!	0	0	0	#NULL!	172	172	172	172	9.5	#NULL!	#NULL!	#NULL!	#NULL!	#NULL!	#NULL!	#NULL!	#NULL!	#NULL!	#NULL!	#NULL!	#NULL!	9.5	#NULL!	#NULL!	0	#NULL!	#NULL!
132	2	1	65	72	172	24.3375	1	1	1	0	4	0	45	2	1	1	1	0	9	0	0	#NULL!	0	0	0	#NULL!	14	14	14	14	6.3	#NULL!	#NULL!	#NULL!	#NULL!	#NULL!	#NULL!	#NULL!	#NULL!	#NULL!	#NULL!	#NULL!	#NULL!	6.3	#NULL!	#NULL!	0	#NULL!	#NULL!
133	2	1	45	58	164	21.5645	0	0	0	0	3	1	35	0	1	1	0	1	#NULL!	0	1	110	0	0	0	#NULL!	170	110	170	170	#NULL!	#NULL!	#NULL!	#NULL!	#NULL!	#NULL!	#NULL!	#NULL!	#NULL!	#NULL!	#NULL!	#NULL!	#NULL!	#NULL!	#NULL!	#NULL!	0	#NULL!	#NULL!
134	2	1	52	69	167	24.7409	1	1	0	0	2	1	25	2	1	1	1	0	2	1	0	#NULL!	0	0	0	#NULL!	171	171	171	171	#NULL!	#NULL!	9.3	#NULL!	#NULL!	#NULL!	#NULL!	#NULL!	#NULL!	#NULL!	#NULL!	#NULL!	#NULL!	#NULL!	#NULL!	9.3	0	#NULL!	#NULL!
135	2	1	21	47	153	20.0777	1	0	0	0	3	1	32	2	1	1	2	0	1	0	0	#NULL!	0	0	1	58	168	168	58	58	6.3	#NULL!	#NULL!	#NULL!	7.7	#NULL!	8.69	#NULL!	#NULL!	#NULL!	#NULL!	#NULL!	#NULL!	6.3	#NULL!	#NULL!	0	7.7	8.2
136	2	1	62	63	#NULL!	#NULL!	0	0	0	0	4	1	48	1	1	1	0	1	#NULL!	0	0	#NULL!	0	0	0	#NULL!	170	170	170	170	#NULL!	#NULL!	#NULL!	#NULL!	#NULL!	#NULL!	#NULL!	#NULL!	#NULL!	#NULL!	#NULL!	#NULL!	#NULL!	#NULL!	#NULL!	#NULL!	0	#NULL!	#NULL!
137	2	1	46	53	171	18.1252	1	0	0	0	5	1	10	2	1	1	1	0	5	0	0	#NULL!	0	0	1	#NULL!	162	162	162	162	6	#NULL!	#NULL!	#NULL!	#NULL!	#NULL!	6.7	#NULL!	#NULL!	#NULL!	#NULL!	#NULL!	#NULL!	6	#NULL!	#NULL!	0	#NULL!	#NULL!
138	2	2	29	51	162	19.433	0	0	0	0	3	1	37	2	1	1	0	1	#NULL!	0	0	#NULL!	0	0	0	#NULL!	162	162	162	162	11.6	#NULL!	#NULL!	#NULL!	#NULL!	#NULL!	#NULL!	#NULL!	#NULL!	#NULL!	#NULL!	#NULL!	#NULL!	11.6	#NULL!	#NULL!	0	#NULL!	#NULL!
139	2	1	57	61	#NULL!	#NULL!	0	0	0	0	2	1	17	2	1	1	1	0	10	0	1	#NULL!	0	1	1	67	66	66	67	66	#NULL!	#NULL!	12.1	#NULL!	10.4	#NULL!	10.1	#NULL!	9.5	#NULL!	10.7	#NULL!	10.1	12.1	12.1	12.1	11.25	10.4	10.25
140	2	1	43	43	156	17.6693	0	0	0	0	1	1	34	0	1	1	1	0	2	0	0	#NULL!	0	0	0	#NULL!	166	166	166	166	#NULL!	#NULL!	#NULL!	#NULL!	#NULL!	#NULL!	#NULL!	#NULL!	#NULL!	#NULL!	#NULL!	#NULL!	#NULL!	#NULL!	#NULL!	#NULL!	0	#NULL!	#NULL!
141	2	1	53	60	164	22.3082	1	0	0	0	3	0	54	1	1	1	1	0	10	0	0	#NULL!	0	0	0	#NULL!	165	165	165	165	#NULL!	#NULL!	#NULL!	#NULL!	#NULL!	#NULL!	#NULL!	#NULL!	#NULL!	#NULL!	#NULL!	#NULL!	#NULL!	#NULL!	#NULL!	#NULL!	0	#NULL!	#NULL!
142	2	1	43	62	167	22.231	1	0	0	0	4	1	49	1	1	1	1	0	24	0	0	#NULL!	0	0	0	#NULL!	166	166	166	166	9.4	#NULL!	#NULL!	#NULL!	#NULL!	#NULL!	11.3	#NULL!	#NULL!	#NULL!	#NULL!	#NULL!	#NULL!	9.4	#NULL!	#NULL!	0	#NULL!	#NULL!
143	2	1	33	55	#NULL!	#NULL!	0	0	0	0	#NULL!	1	19	2	1	1	1	0	7	0	0	#NULL!	0	0	0	#NULL!	164	164	164	164	6.5	#NULL!	6.3	#NULL!	5.9	#NULL!	#NULL!	#NULL!	#NULL!	#NULL!	#NULL!	#NULL!	#NULL!	6.5	6.4	6.3	6.1	5.9	#NULL!
144	2	1	24	54	#NULL!	#NULL!	0	0	0	0	#NULL!	1	27	2	1	1	1	0	18	0	0	#NULL!	0	0	0	#NULL!	164	164	164	164	14.8	#NULL!	#NULL!	#NULL!	#NULL!	#NULL!	#NULL!	#NULL!	#NULL!	#NULL!	#NULL!	#NULL!	#NULL!	14.8	#NULL!	#NULL!	0	#NULL!	#NULL!
145	2	2	43	#NULL!	#NULL!	#NULL!	1	0	0	0	5	0	20	2	1	1	3	0	72	0	0	#NULL!	0	0	0	#NULL!	160	160	160	160	#NULL!	#NULL!	#NULL!	#NULL!	#NULL!	#NULL!	#NULL!	#NULL!	#NULL!	#NULL!	#NULL!	#NULL!	#NULL!	#NULL!	#NULL!	#NULL!	0	#NULL!	#NULL!
146	2	1	53	63	175	20.5714	1	0	0	0	2	0	19	0	1	1	1	0	#NULL!	0	0	#NULL!	0	1	0	#NULL!	106	106	106	106	#NULL!	#NULL!	#NULL!	#NULL!	7.3	#NULL!	7.4	#NULL!	7.3	#NULL!	7.1	#NULL!	7.8	7.3	7.3	7.3	7.3	7.3	7.35
147	2	1	55	57	163	21.4536	1	0	0	0	1	1	23	0	1	1	1	0	6	1	0	#NULL!	0	1	0	#NULL!	79	79	79	79	6.9	#NULL!	8.5	#NULL!	#NULL!	#NULL!	9.9	#NULL!	9.9	#NULL!	8.19	#NULL!	10.6	6.9	7.7	8.5	0	#NULL!	#NULL!
148	2	1	61	72	173	24.0569	1	0	0	0	#NULL!	0	61	1	1	1	1	0	13	0	0	#NULL!	0	0	0	#NULL!	18	18	18	18	#NULL!	#NULL!	#NULL!	#NULL!	#NULL!	#NULL!	#NULL!	#NULL!	#NULL!	#NULL!	#NULL!	#NULL!	#NULL!	#NULL!	#NULL!	#NULL!	0	#NULL!	#NULL!
149	2	1	63	60	168	21.2585	1	0	0	0	6	1	38	2	1	1	1	0	36	0	0	#NULL!	0	0	0	#NULL!	110	110	110	110	6.8	#NULL!	#NULL!	#NULL!	#NULL!	#NULL!	#NULL!	#NULL!	#NULL!	#NULL!	#NULL!	#NULL!	#NULL!	6.8	#NULL!	#NULL!	0	#NULL!	#NULL!
150	2	2	33	51	160	19.9219	1	0	0	0	3	0	31	1	1	1	1	0	28	0	0	#NULL!	0	0	0	#NULL!	151	151	151	151	8.19	#NULL!	#NULL!	#NULL!	#NULL!	#NULL!	#NULL!	#NULL!	8.9	#NULL!	#NULL!	#NULL!	#NULL!	8.2	#NULL!	#NULL!	0	#NULL!	#NULL!
151	2	1	39	60	179	18.726	0	0	0	0	4	0	19	2	1	1	1	0	37	0	0	#NULL!	0	0	0	#NULL!	149	149	149	149	6.5	#NULL!	4.9	#NULL!	#NULL!	#NULL!	#NULL!	#NULL!	#NULL!	#NULL!	#NULL!	#NULL!	#NULL!	6.5	#NULL!	4.9	0	#NULL!	#NULL!
152	2	1	58	77	170	26.6436	0	0	0	0	2	1	20	0	1	1	1	0	36	0	1	14	0	0	1	26	36	14	26	26	#NULL!	#NULL!	9.1	#NULL!	#NULL!	#NULL!	#NULL!	#NULL!	#NULL!	#NULL!	#NULL!	#NULL!	#NULL!	#NULL!	#NULL!	9.1	0	#NULL!	#NULL!
153	2	1	53	62	159	24.5243	1	0	1	0	0	0	44	0	1	1	1	0	1	1	1	44	0	0	0	#NULL!	148	44	148	148	#NULL!	#NULL!	#NULL!	#NULL!	#NULL!	#NULL!	8.1	#NULL!	6.4	#NULL!	7.5	#NULL!	8	8.1	8.1	8.1	8.1	8.1	8.1
154	2	1	57	73	171	24.9649	1	0	0	0	2	1	31	1	1	1	1	0	84	0	0	#NULL!	0	0	0	#NULL!	10	10	10	10	#NULL!	#NULL!	#NULL!	#NULL!	#NULL!	#NULL!	#NULL!	#NULL!	#NULL!	#NULL!	#NULL!	#NULL!	#NULL!	#NULL!	#NULL!	#NULL!	0	#NULL!	#NULL!
155	2	1	52	63	167	22.5896	1	0	0	0	3	1	31	0	1	1	1	0	68	0	0	#NULL!	0	0	0	#NULL!	148	148	148	148	#NULL!	#NULL!	#NULL!	#NULL!	#NULL!	#NULL!	#NULL!	#NULL!	#NULL!	#NULL!	#NULL!	#NULL!	#NULL!	#NULL!	#NULL!	#NULL!	0	#NULL!	#NULL!
156	2	1	44	58	172	19.6052	1	0	0	0	4	1	45	2	1	1	0	1	#NULL!	0	0	#NULL!	0	0	0	#NULL!	146	146	146	146	12.5	#NULL!	7	#NULL!	5.09	#NULL!	5.3	#NULL!	5.3	#NULL!	5.3	#NULL!	5.6	12.5	9.75	7	6.05	5.1	5.2
157	2	1	60	69	164	25.6544	1	1	0	0	6	0	60	1	1	1	1	0	1	1	0	#NULL!	0	1	1	60	60	60	60	60	6.7	#NULL!	#NULL!	#NULL!	6.9	#NULL!	#NULL!	#NULL!	6.6	#NULL!	8.19	#NULL!	8.4	6.7	#NULL!	#NULL!	0	6.9	#NULL!
158	2	1	57	62	164	23.0518	1	0	0	0	1	1	26	1	1	1	1	0	24	0	1	1	1	0	0	#NULL!	2	1	2	2	#NULL!	#NULL!	#NULL!	#NULL!	#NULL!	#NULL!	#NULL!	#NULL!	#NULL!	#NULL!	#NULL!	#NULL!	#NULL!	#NULL!	#NULL!	#NULL!	0	#NULL!	#NULL!
159	2	1	64	64	169	22.4082	1	0	0	0	4	1	55	1	1	1	2	0	111	0	0	#NULL!	0	1	1	94	94	94	94	94	#NULL!	#NULL!	6.5	#NULL!	#NULL!	#NULL!	#NULL!	#NULL!	#NULL!	#NULL!	#NULL!	#NULL!	#NULL!	#NULL!	#NULL!	6.5	0	#NULL!	#NULL!
160	2	2	57	72	167	25.8166	1	0	0	0	3	0	37	1	1	1	1	0	37	0	0	#NULL!	0	0	0	#NULL!	135	135	135	135	11.7	#NULL!	15.8	#NULL!	9.69	#NULL!	10.6	#NULL!	8.1	#NULL!	10.7	#NULL!	#NULL!	11.7	13.75	15.8	12.75	9.7	10.15
161	2	2	49	53	155	22.0604	1	0	0	0	3	1	49	1	1	1	1	0	7	0	0	#NULL!	0	0	0	#NULL!	142	142	142	142	#NULL!	#NULL!	8.4	#NULL!	7.7	#NULL!	8.3	#NULL!	#NULL!	#NULL!	#NULL!	#NULL!	#NULL!	8.4	8.4	8.4	8.05	7.7	8
162	2	2	32	50	164	18.5901	1	0	0	0	2	0	25	0	1	1	1	0	1	0	0	#NULL!	0	0	0	#NULL!	132	132	132	132	8.19	#NULL!	#NULL!	#NULL!	#NULL!	#NULL!	#NULL!	#NULL!	#NULL!	#NULL!	#NULL!	#NULL!	#NULL!	8.2	#NULL!	#NULL!	0	#NULL!	#NULL!
163	2	1	40	67	166	24.3141	0	0	0	0	1	1	33	0	1	1	1	0	1	0	0	#NULL!	0	0	0	#NULL!	133	133	133	133	9	#NULL!	8.9	#NULL!	6.9	#NULL!	7.3	#NULL!	7.1	#NULL!	7.5	#NULL!	7.2	9	8.95	8.9	7.9	6.9	7.1
164	2	1	42	69.7	174	23.0215	1	0	0	0	#NULL!	0	40	0	1	1	0	1	#NULL!	0	0	#NULL!	0	0	1	101	140	140	101	101	#NULL!	#NULL!	#NULL!	#NULL!	#NULL!	#NULL!	#NULL!	#NULL!	#NULL!	#NULL!	#NULL!	#NULL!	#NULL!	#NULL!	#NULL!	#NULL!	0	#NULL!	#NULL!
165	2	2	54	49.1	145	23.3532	1	0	0	0	3	0	28	0	1	1	2	0	47	0	0	#NULL!	0	0	0	#NULL!	137	137	137	137	10.5	#NULL!	#NULL!	#NULL!	#NULL!	#NULL!	#NULL!	#NULL!	#NULL!	#NULL!	#NULL!	#NULL!	6.5	10.5	#NULL!	#NULL!	0	#NULL!	#NULL!
166	2	1	45	55.6	167	19.9362	1	0	0	0	3	1	20	0	1	1	0	1	#NULL!	0	0	#NULL!	0	0	0	#NULL!	138	138	138	138	#NULL!	#NULL!	#NULL!	#NULL!	#NULL!	#NULL!	5.4	#NULL!	6.3	#NULL!	5.4	#NULL!	6.1	5.4	5.4	5.4	5.4	5.4	5.4
167	2	1	41	52.55	161	20.2731	1	0	0	0	2	0	48	1	1	1	3	0	12	0	1	9	1	0	0	#NULL!	136	9	136	136	6.8	#NULL!	8.8	#NULL!	#NULL!	#NULL!	8.69	#NULL!	8	#NULL!	9.8	#NULL!	6.8	6.8	7.8	8.8	0	#NULL!	#NULL!
168	2	2	30	48.3	161	18.6335	1	0	0	0	0	1	64	0	1	1	1	0	1	0	0	#NULL!	0	0	0	#NULL!	138	138	138	138	5.6	#NULL!	#NULL!	#NULL!	#NULL!	#NULL!	9.69	#NULL!	7.7	#NULL!	6.7	#NULL!	7.2	5.6	#NULL!	#NULL!	0	#NULL!	#NULL!
169	2	1	59	54.2	154	22.8538	1	0	0	0	2	1	29	0	1	1	1	0	1	0	0	#NULL!	0	0	0	#NULL!	130	130	130	130	6.8	#NULL!	9.4	#NULL!	#NULL!	#NULL!	#NULL!	#NULL!	10.4	#NULL!	#NULL!	#NULL!	#NULL!	6.8	8.1	9.4	0	#NULL!	#NULL!
170	2	1	40	56.5	167	20.2589	0	0	0	0	4	1	19	2	1	1	1	0	48	0	0	#NULL!	0	0	0	#NULL!	136	136	136	136	#NULL!	#NULL!	#NULL!	#NULL!	#NULL!	#NULL!	#NULL!	#NULL!	#NULL!	#NULL!	#NULL!	#NULL!	#NULL!	#NULL!	#NULL!	#NULL!	0	#NULL!	#NULL!
171	2	1	59	67.25	162	25.6249	0	0	0	0	4	1	28	0	1	1	2	0	12	0	0	#NULL!	0	0	0	#NULL!	123	123	123	123	7.1	#NULL!	9.5	#NULL!	8	#NULL!	8.8	#NULL!	8	#NULL!	9.3	#NULL!	9.69	7.1	8.3	9.5	8.75	8	8.4
172	2	1	49	64.59	173	21.5844	1	0	0	0	3	1	21	0	1	1	1	0	14	0	1	0	1	0	0	#NULL!	121	0	121	121	#NULL!	#NULL!	#NULL!	#NULL!	#NULL!	#NULL!	#NULL!	#NULL!	#NULL!	#NULL!	#NULL!	#NULL!	#NULL!	#NULL!	#NULL!	#NULL!	0	#NULL!	#NULL!
173	2	1	56	56.4	169	19.7472	1	0	0	0	3	0	26	0	1	1	1	0	43	0	0	#NULL!	0	0	0	#NULL!	120	120	120	120	#NULL!	#NULL!	8.8	#NULL!	9.3	#NULL!	8.69	#NULL!	9.4	#NULL!	10.1	#NULL!	11.3	8.8	8.8	8.8	9.05	9.3	9
174	2	2	33	54.1	165	19.8714	1	0	0	0	3	1	10	2	1	1	2	0	33	0	0	#NULL!	0	0	0	#NULL!	126	126	126	126	11.8	#NULL!	#NULL!	#NULL!	#NULL!	#NULL!	5.3	#NULL!	5.3	#NULL!	5.3	#NULL!	5.7	11.8	#NULL!	#NULL!	0	#NULL!	#NULL!
175	2	1	55	66.5	168	23.5615	0	0	0	0	2	1	25	0	1	1	1	0	13	0	0	#NULL!	0	0	0	#NULL!	116	116	116	116	#NULL!	#NULL!	11.2	#NULL!	#NULL!	#NULL!	8.19	#NULL!	7.4	#NULL!	7	#NULL!	8.1	11.2	11.2	11.2	0	#NULL!	#NULL!
176	2	2	40	47.3	151	20.7447	0	0	0	0	#NULL!	1	47	2	1	1	1	0	141	0	0	#NULL!	0	0	0	#NULL!	124	124	124	124	11	#NULL!	#NULL!	#NULL!	#NULL!	#NULL!	#NULL!	#NULL!	#NULL!	#NULL!	6.1	#NULL!	#NULL!	11	#NULL!	#NULL!	0	#NULL!	#NULL!
177	2	1	56	68	174	22.46	1	0	0	0	5	0	31	2	1	1	1	0	37	0	0	#NULL!	0	0	0	#NULL!	116	116	116	116	6.9	#NULL!	#NULL!	#NULL!	#NULL!	#NULL!	#NULL!	#NULL!	#NULL!	#NULL!	#NULL!	#NULL!	#NULL!	6.9	#NULL!	#NULL!	0	#NULL!	#NULL!
178	2	1	44	78.4	173	26.1953	1	0	0	0	5	0	45	1	1	1	1	0	21	0	1	7	1	0	0	#NULL!	116	7	116	116	#NULL!	#NULL!	10.5	#NULL!	7.4	#NULL!	8.69	#NULL!	9.1	#NULL!	7.4	#NULL!	6.5	10.5	10.5	10.5	8.95	7.4	8.05
179	2	2	43	56.7	159.5	22.2875	0	0	0	0	5	1	44	1	1	1	1	0	11	0	0	#NULL!	0	0	1	102	123	123	102	102	8.6	#NULL!	#NULL!	#NULL!	8.9	#NULL!	6.4	#NULL!	6.6	#NULL!	6.7	#NULL!	6.9	8.6	#NULL!	#NULL!	0	8.9	7.65
180	2	1	64	60.7	167	21.7649	1	0	0	0	1	0	32	0	1	1	1	0	5	0	0	#NULL!	0	0	0	#NULL!	113	113	113	113	#NULL!	#NULL!	7.6	#NULL!	7.2	#NULL!	7.1	#NULL!	6.9	#NULL!	7	#NULL!	6.5	7.6	7.6	7.6	7.4	7.2	7.15
181	2	1	49	84.4	168	29.9036	1	0	0	0	3	1	38	1	1	1	1	0	36	0	1	1	1	0	0	#NULL!	115	1	115	115	7.4	#NULL!	9.69	#NULL!	#NULL!	#NULL!	8.3	#NULL!	7.6	#NULL!	7.3	#NULL!	6.6	7.4	8.55	9.7	0	#NULL!	#NULL!
182	2	1	53	71.8	172.2	24.2135	1	0	0	0	4	1	27	1	1	1	1	0	0	0	0	#NULL!	0	1	1	1	2	2	1	1	#NULL!	#NULL!	#NULL!	#NULL!	#NULL!	#NULL!	#NULL!	#NULL!	#NULL!	#NULL!	#NULL!	#NULL!	#NULL!	#NULL!	#NULL!	#NULL!	0	#NULL!	#NULL!
183	2	2	43	45.7	155	19.0219	0	0	0	0	5	1	43	1	1	1	1	0	15	0	1	3	1	0	1	51	112	3	51	51	11.5	#NULL!	#NULL!	#NULL!	#NULL!	#NULL!	#NULL!	#NULL!	#NULL!	#NULL!	8.8	#NULL!	7.4	11.5	#NULL!	#NULL!	0	#NULL!	#NULL!
184	2	1	57	75	169	26.2596	1	0	0	0	2	1	56	1	1	1	1	0	10	0	0	#NULL!	0	0	0	#NULL!	112	112	112	112	7	#NULL!	9.9	#NULL!	8.5	#NULL!	7	#NULL!	7.2	#NULL!	7	#NULL!	7	7	8.45	9.9	9.2	8.5	7.75
185	2	1	58	62	170	21.4533	1	0	0	0	4	1	40	1	1	1	1	0	3	0	0	#NULL!	0	0	0	#NULL!	112	112	112	112	#NULL!	#NULL!	#NULL!	#NULL!	#NULL!	#NULL!	#NULL!	#NULL!	#NULL!	#NULL!	#NULL!	#NULL!	#NULL!	#NULL!	#NULL!	#NULL!	0	#NULL!	#NULL!
186	2	2	31	41.25	155.6	17.0375	1	0	0	0	3	1	30	2	1	1	#NULL!	#NULL!	#NULL!	0	0	#NULL!	0	0	0	#NULL!	4	4	4	4	8.6	#NULL!	#NULL!	#NULL!	6.2	#NULL!	6.4	#NULL!	6.5	#NULL!	6	#NULL!	6.1	8.6	#NULL!	#NULL!	0	6.2	6.3
187	2	2	40	58.7	164.5	21.6923	0	0	0	0	0	1	38	0	1	1	0	1	#NULL!	0	0	#NULL!	0	0	0	#NULL!	110	110	110	110	#NULL!	#NULL!	#NULL!	#NULL!	7.4	#NULL!	6.3	#NULL!	6.6	#NULL!	6.2	#NULL!	6	7.4	#NULL!	#NULL!	0	7.4	6.85
188	2	2	49	40	152	17.313	1	0	0	0	5	1	51	1	1	1	0	1	#NULL!	0	0	#NULL!	0	0	0	#NULL!	110	110	110	110	8.19	#NULL!	#NULL!	#NULL!	#NULL!	#NULL!	7.4	#NULL!	7.2	#NULL!	7.6	#NULL!	6.9	8.2	#NULL!	#NULL!	0	#NULL!	#NULL!
189	2	2	48	63.3	160	24.7266	1	0	0	0	4	1	36	0	1	1	1	0	3	0	0	#NULL!	0	0	0	#NULL!	109	109	109	109	6	#NULL!	#NULL!	#NULL!	#NULL!	#NULL!	#NULL!	#NULL!	#NULL!	#NULL!	#NULL!	#NULL!	#NULL!	6	#NULL!	#NULL!	0	#NULL!	#NULL!
190	2	2	50	57.6	149	25.9448	1	0	0	0	3	0	39	1	1	1	1	0	22	0	1	20	0	0	0	#NULL!	108	20	108	108	12.1	#NULL!	#NULL!	#NULL!	#NULL!	#NULL!	8.1	#NULL!	#NULL!	#NULL!	9.4	#NULL!	9.8	12.1	#NULL!	#NULL!	0	#NULL!	#NULL!
191	2	1	44	66.8	178	21.0832	1	0	0	0	1	0	49	0	1	1	1	0	5	0	0	#NULL!	0	0	0	#NULL!	108	108	108	108	7.4	#NULL!	8.8	#NULL!	8.1	#NULL!	7.6	#NULL!	7.6	#NULL!	7.7	#NULL!	6.6	7.4	8.1	8.8	8.45	8.1	7.85
192	2	2	26	43.6	160	17.0312	1	0	0	0	5	1	39	1	1	1	1	0	5	0	0	#NULL!	0	0	0	#NULL!	107	107	107	107	10.9	#NULL!	9.8	#NULL!	9.5	#NULL!	7.9	#NULL!	8.8	#NULL!	9.4	#NULL!	#NULL!	10.9	10.35	9.8	9.65	9.5	8.7
193	2	2	50	53.9	151.5	23.4835	0	0	0	0	4	1	57	1	1	1	1	0	24	0	0	#NULL!	0	0	0	#NULL!	104	104	104	104	6.5	#NULL!	#NULL!	#NULL!	#NULL!	#NULL!	#NULL!	#NULL!	#NULL!	#NULL!	#NULL!	#NULL!	#NULL!	6.5	#NULL!	#NULL!	0	#NULL!	#NULL!
194	2	2	51	56.7	158	22.7127	1	0	0	0	3	0	27	0	1	1	1	0	30	0	0	#NULL!	0	0	0	#NULL!	104	104	104	104	#NULL!	#NULL!	#NULL!	#NULL!	#NULL!	#NULL!	#NULL!	#NULL!	#NULL!	#NULL!	#NULL!	#NULL!	#NULL!	#NULL!	#NULL!	#NULL!	0	#NULL!	#NULL!
195	2	1	50	70	163	26.3465	1	1	0	0	4	1	50	1	1	1	1	0	57	0	1	23	0	0	1	23	35	23	23	23	7.3	#NULL!	#NULL!	#NULL!	#NULL!	#NULL!	#NULL!	#NULL!	#NULL!	#NULL!	#NULL!	#NULL!	#NULL!	7.3	#NULL!	#NULL!	0	#NULL!	#NULL!
196	2	1	52	63.95	167	22.9302	1	0	0	0	2	0	39	1	1	1	3	0	42	0	0	#NULL!	0	0	0	#NULL!	106	106	106	106	5.6	#NULL!	6.7	#NULL!	6.4	#NULL!	7.2	#NULL!	8.9	#NULL!	7.5	#NULL!	8.5	5.6	6.15	6.7	6.55	6.4	6.8
197	2	2	52	66.5	158.5	26.4706	1	0	0	0	3	1	44	2	1	1	1	0	46	0	0	#NULL!	0	0	0	#NULL!	104	104	104	104	5.2	#NULL!	#NULL!	#NULL!	#NULL!	#NULL!	#NULL!	#NULL!	#NULL!	#NULL!	#NULL!	#NULL!	#NULL!	5.2	#NULL!	#NULL!	0	#NULL!	#NULL!
198	2	1	47	89.8	182	27.1103	1	0	0	0	2	1	30	0	1	1	1	0	3	0	0	#NULL!	0	0	0	#NULL!	84	84	84	84	#NULL!	#NULL!	#NULL!	#NULL!	#NULL!	#NULL!	#NULL!	#NULL!	#NULL!	#NULL!	#NULL!	#NULL!	#NULL!	#NULL!	#NULL!	#NULL!	0	#NULL!	#NULL!
199	2	1	50	68.5	165	25.1607	1	0	0	0	3	0	51	1	1	1	1	0	23	0	0	#NULL!	0	0	0	#NULL!	100	100	100	100	#NULL!	#NULL!	8.6	#NULL!	8.6	#NULL!	8.69	#NULL!	9.6	#NULL!	8	#NULL!	8.5	8.6	8.6	8.6	8.6	8.6	8.65
200	2	2	62	62.5	156	25.6821	1	0	0	0	#NULL!	0	45	0	1	1	0	1	#NULL!	0	0	#NULL!	0	0	0	#NULL!	95	95	95	95	#NULL!	#NULL!	#NULL!	#NULL!	#NULL!	#NULL!	#NULL!	#NULL!	#NULL!	#NULL!	#NULL!	#NULL!	#NULL!	#NULL!	#NULL!	#NULL!	0	#NULL!	#NULL!
201	2	1	57	51	158	20.4294	1	0	0	0	3	1	42	0	1	1	3	0	63	0	0	#NULL!	0	0	0	#NULL!	100	100	100	100	6.1	#NULL!	#NULL!	#NULL!	#NULL!	#NULL!	8.19	#NULL!	#NULL!	#NULL!	6.4	#NULL!	6.1	6.1	#NULL!	#NULL!	0	#NULL!	#NULL!
202	2	2	50	55	161	21.2183	1	0	0	0	6	1	52	1	1	1	3	0	147	0	0	#NULL!	0	0	0	#NULL!	62	62	62	62	#NULL!	#NULL!	#NULL!	#NULL!	#NULL!	#NULL!	#NULL!	#NULL!	#NULL!	#NULL!	#NULL!	#NULL!	#NULL!	#NULL!	#NULL!	#NULL!	0	#NULL!	#NULL!
203	2	2	46	48.4	150	21.5111	1	0	0	0	0	1	38	0	1	1	1	0	5	0	0	#NULL!	0	0	0	#NULL!	99	99	99	99	7.4	#NULL!	#NULL!	#NULL!	6.7	#NULL!	5.5	#NULL!	5.9	#NULL!	5.5	#NULL!	5.6	7.4	#NULL!	#NULL!	0	6.7	6.1
204	2	1	54	53.6	156	22.025	1	0	0	0	3	1	23	0	1	1	1	0	33	0	0	#NULL!	0	0	0	#NULL!	96	96	96	96	8.3	#NULL!	#NULL!	#NULL!	12.8	#NULL!	12.3	#NULL!	9.5	#NULL!	8.69	#NULL!	9	8.3	#NULL!	#NULL!	0	12.8	12.55
205	2	1	48	77	176	24.858	1	1	0	0	3	1	20	0	1	1	1	0	0	0	0	#NULL!	0	0	0	#NULL!	93	93	93	93	#NULL!	#NULL!	#NULL!	#NULL!	#NULL!	#NULL!	#NULL!	#NULL!	#NULL!	#NULL!	#NULL!	#NULL!	#NULL!	#NULL!	#NULL!	#NULL!	0	#NULL!	#NULL!
206	2	1	55	53	160	20.7031	1	0	0	0	2	1	22	0	1	1	1	0	118	0	0	#NULL!	0	0	0	#NULL!	92	92	92	92	6.8	#NULL!	7.5	#NULL!	8.4	#NULL!	7.5	#NULL!	7.9	#NULL!	8	#NULL!	9	6.8	7.15	7.5	7.95	8.4	7.95
207	2	2	59	62	159	24.5243	1	0	0	0	2	0	35	0	1	1	1	0	2	0	0	#NULL!	0	0	0	#NULL!	46	46	46	46	6.4	#NULL!	#NULL!	#NULL!	#NULL!	#NULL!	8.1	#NULL!	#NULL!	#NULL!	#NULL!	#NULL!	#NULL!	6.4	#NULL!	#NULL!	0	#NULL!	#NULL!
208	2	1	47	70	163	26.3465	1	0	0	0	3	0	18	0	1	1	2	0	31	0	0	#NULL!	0	0	0	#NULL!	89	89	89	89	6.6	#NULL!	#NULL!	#NULL!	#NULL!	#NULL!	#NULL!	#NULL!	#NULL!	#NULL!	#NULL!	#NULL!	#NULL!	6.6	#NULL!	#NULL!	0	#NULL!	#NULL!
209	2	1	63	62	157	25.1532	0	0	0	0	2	1	34	0	1	1	1	0	1	0	0	#NULL!	0	0	0	#NULL!	92	92	92	92	6.4	#NULL!	#NULL!	#NULL!	9.4	#NULL!	9.69	#NULL!	8.19	#NULL!	8	#NULL!	7.3	6.4	#NULL!	#NULL!	0	9.4	9.55
210	2	1	64	75.9	187	21.7049	0	0	0	0	1	1	34	0	1	1	1	0	48	0	0	#NULL!	0	0	0	#NULL!	87	87	87	87	#NULL!	#NULL!	#NULL!	#NULL!	#NULL!	#NULL!	7.4	#NULL!	6.7	#NULL!	5.9	#NULL!	6.7	7.4	7.4	7.4	7.4	7.4	7.4
211	2	1	64	56	169	19.6072	1	1	0	0	5	1	43	1	1	1	1	0	27	0	0	#NULL!	0	0	0	#NULL!	90	90	90	90	#NULL!	#NULL!	#NULL!	#NULL!	6.4	#NULL!	6.5	#NULL!	#NULL!	#NULL!	6.7	#NULL!	6.1	6.4	6.4	6.4	6.4	6.4	6.45
212	2	2	48	46	156	18.902	1	0	0	0	2	1	17	0	1	1	1	0	73	0	0	#NULL!	0	0	0	#NULL!	89	89	89	89	5.7	#NULL!	#NULL!	#NULL!	#NULL!	#NULL!	#NULL!	#NULL!	#NULL!	#NULL!	7.6	#NULL!	7.1	5.7	#NULL!	#NULL!	0	#NULL!	#NULL!
213	2	1	58	74	179	23.0954	1	1	0	0	4	0	57	1	1	1	1	0	46	0	1	17	0	0	1	49	89	17	49	49	5.9	#NULL!	#NULL!	#NULL!	#NULL!	#NULL!	6.8	#NULL!	#NULL!	#NULL!	#NULL!	#NULL!	6	5.9	#NULL!	#NULL!	0	#NULL!	#NULL!
214	2	1	54	50	165	18.3655	1	0	0	0	3	0	22	0	1	#NULL!	0	1	#NULL!	0	1	30	0	0	0	#NULL!	89	30	89	89	#NULL!	#NULL!	#NULL!	#NULL!	#NULL!	#NULL!	#NULL!	#NULL!	7.2	#NULL!	9.4	#NULL!	8.9	7.2	7.2	7.2	7.2	7.2	7.2
215	2	1	58	58	165	21.3039	1	0	0	0	4	0	55	1	1	1	1	0	2	0	0	#NULL!	0	0	0	#NULL!	86	86	86	86	#NULL!	#NULL!	6.7	#NULL!	#NULL!	#NULL!	6.9	#NULL!	7.8	#NULL!	8.19	#NULL!	7.9	6.7	6.7	6.7	0	#NULL!	#NULL!
216	2	1	59	64	161	24.6904	1	0	0	0	2	1	29	0	1	1	1	0	3	0	1	1	1	0	0	#NULL!	86	1	86	86	7.5	#NULL!	#NULL!	#NULL!	#NULL!	#NULL!	#NULL!	#NULL!	#NULL!	#NULL!	#NULL!	#NULL!	#NULL!	7.5	#NULL!	#NULL!	0	#NULL!	#NULL!
217	2	2	29	54	159	21.3599	1	0	0	0	2	1	33	1	1	1	1	0	2	0	1	57	0	0	0	#NULL!	83	57	83	83	6	#NULL!	#NULL!	#NULL!	#NULL!	#NULL!	#NULL!	#NULL!	#NULL!	#NULL!	#NULL!	#NULL!	7.6	6	#NULL!	#NULL!	0	#NULL!	#NULL!
218	2	1	65	61	167	21.8724	1	0	0	0	3	1	36	0	1	1	1	0	2	0	0	#NULL!	0	0	0	#NULL!	54	54	54	54	#NULL!	#NULL!	#NULL!	#NULL!	#NULL!	#NULL!	#NULL!	#NULL!	#NULL!	#NULL!	#NULL!	#NULL!	#NULL!	#NULL!	#NULL!	#NULL!	0	#NULL!	#NULL!
219	2	2	60	66	156	27.1203	1	0	0	0	3	1	33	1	1	1	2	0	17	0	0	#NULL!	0	0	0	#NULL!	84	84	84	84	#NULL!	#NULL!	#NULL!	#NULL!	#NULL!	#NULL!	10.1	#NULL!	10	#NULL!	8	#NULL!	9.8	10.1	10.1	10.1	10.1	10.1	10.1
220	2	1	45	70	170	24.2215	1	0	0	0	6	0	40	0	1	1	1	0	1	0	0	#NULL!	0	0	0	#NULL!	83	83	83	83	5.4	#NULL!	#NULL!	#NULL!	#NULL!	#NULL!	#NULL!	#NULL!	#NULL!	#NULL!	#NULL!	#NULL!	#NULL!	5.4	#NULL!	#NULL!	0	#NULL!	#NULL!
221	2	1	37	60	169	21.0077	1	0	0	0	1	0	61	0	1	1	1	0	5	0	0	#NULL!	0	0	0	#NULL!	84	84	84	84	#NULL!	#NULL!	#NULL!	#NULL!	7.5	#NULL!	8.1	#NULL!	8.4	#NULL!	#NULL!	#NULL!	7.6	7.5	7.5	7.5	7.5	7.5	7.8
222	2	2	51	83	160	32.4219	1	0	0	0	4	1	52	2	1	1	1	0	103	0	1	14	0	0	0	#NULL!	84	14	84	84	#NULL!	#NULL!	#NULL!	#NULL!	#NULL!	#NULL!	8.5	#NULL!	#NULL!	#NULL!	#NULL!	#NULL!	#NULL!	#NULL!	#NULL!	#NULL!	0	#NULL!	#NULL!
223	2	1	52	71	171	24.281	0	0	0	0	6	0	46	1	1	1	2	0	55	0	0	#NULL!	0	0	0	#NULL!	80	80	80	80	6.1	#NULL!	#NULL!	#NULL!	#NULL!	#NULL!	#NULL!	#NULL!	#NULL!	#NULL!	#NULL!	#NULL!	#NULL!	6.1	#NULL!	#NULL!	0	#NULL!	#NULL!
224	2	1	41	55	164	20.4491	1	1	0	0	3	0	48	1	1	1	1	0	56	0	1	9	1	0	0	#NULL!	81	9	81	81	8.4	#NULL!	#NULL!	#NULL!	#NULL!	#NULL!	#NULL!	#NULL!	#NULL!	#NULL!	#NULL!	#NULL!	#NULL!	8.4	#NULL!	#NULL!	0	#NULL!	#NULL!
225	2	1	61	58	159	22.9421	1	0	0	0	3	0	57	1	1	1	0	1	#NULL!	0	0	#NULL!	0	0	0	#NULL!	82	82	82	82	#NULL!	#NULL!	8.9	#NULL!	8.69	#NULL!	7	#NULL!	6.6	#NULL!	6.4	#NULL!	6.8	8.9	8.9	8.9	8.8	8.7	7.85
226	2	2	53	51	156	20.9566	1	0	0	0	1	0	28	0	1	1	1	0	30	0	0	#NULL!	0	0	0	#NULL!	80	80	80	80	7.1	#NULL!	#NULL!	#NULL!	9.9	#NULL!	7.7	#NULL!	8.3	#NULL!	8.9	#NULL!	6.6	7.1	#NULL!	#NULL!	0	9.9	8.8
227	2	2	45	60	153	25.6312	1	0	0	0	4	1	18	0	1	1	1	0	10	0	1	0	1	0	0	#NULL!	80	0	80	80	6.9	#NULL!	#NULL!	#NULL!	#NULL!	#NULL!	8.8	#NULL!	9.69	#NULL!	#NULL!	#NULL!	#NULL!	6.9	#NULL!	#NULL!	0	#NULL!	#NULL!
228	2	1	37	59	158	23.634	1	0	0	0	3	0	38	0	1	1	1	0	24	0	0	#NULL!	0	0	0	#NULL!	80	80	80	80	#NULL!	#NULL!	#NULL!	#NULL!	#NULL!	#NULL!	#NULL!	#NULL!	#NULL!	#NULL!	#NULL!	#NULL!	#NULL!	#NULL!	#NULL!	#NULL!	0	#NULL!	#NULL!
229	2	2	40	44	149	19.8189	1	0	0	0	4	1	39	1	1	#NULL!	0	1	#NULL!	0	0	#NULL!	0	0	0	#NULL!	89	89	89	89	#NULL!	#NULL!	#NULL!	#NULL!	#NULL!	#NULL!	#NULL!	#NULL!	#NULL!	#NULL!	8.69	#NULL!	7.2	8.7	8.7	8.7	8.7	8.7	8.7
230	2	2	54	63	156	25.8876	1	0	0	0	2	1	56	1	1	1	0	1	#NULL!	0	0	#NULL!	0	0	0	#NULL!	79	79	79	79	#NULL!	#NULL!	#NULL!	#NULL!	9	#NULL!	#NULL!	#NULL!	#NULL!	#NULL!	#NULL!	#NULL!	#NULL!	#NULL!	#NULL!	#NULL!	0	9	#NULL!
231	2	1	50	78	170	26.9896	1	0	0	0	3	1	21	0	1	1	1	0	8	0	1	3	1	0	0	#NULL!	79	3	79	79	8.6	#NULL!	#NULL!	#NULL!	#NULL!	#NULL!	7.7	#NULL!	#NULL!	#NULL!	#NULL!	#NULL!	#NULL!	8.6	#NULL!	#NULL!	0	#NULL!	#NULL!
232	2	1	68	80	172	27.0416	1	0	0	0	3	0	57	1	1	1	1	0	11	0	0	#NULL!	0	0	0	#NULL!	78	78	78	78	#NULL!	#NULL!	#NULL!	#NULL!	#NULL!	#NULL!	#NULL!	#NULL!	#NULL!	#NULL!	#NULL!	#NULL!	#NULL!	#NULL!	#NULL!	#NULL!	0	#NULL!	#NULL!
233	2	2	58	52	152	22.5069	1	0	0	0	2	0	32	0	1	1	0	1	#NULL!	0	0	#NULL!	0	0	0	#NULL!	74	74	74	74	6.3	#NULL!	#NULL!	#NULL!	#NULL!	#NULL!	#NULL!	#NULL!	#NULL!	#NULL!	#NULL!	#NULL!	#NULL!	6.3	#NULL!	#NULL!	0	#NULL!	#NULL!
234	2	1	43	61	160	23.8281	1	0	0	0	3	0	40	1	#NULL!	#NULL!	0	1	#NULL!	0	0	#NULL!	0	0	0	#NULL!	21	21	21	21	#NULL!	#NULL!	#NULL!	#NULL!	9.69	#NULL!	7.3	#NULL!	6.8	#NULL!	#NULL!	#NULL!	#NULL!	9.7	9.7	9.7	9.7	9.7	8.5
235	2	1	60	70	170	24.2215	1	0	0	0	4	1	53	0	#NULL!	#NULL!	1	0	4	0	0	#NULL!	0	0	0	#NULL!	75	75	75	75	6.6	#NULL!	#NULL!	#NULL!	10.7	#NULL!	10.6	#NULL!	9.9	#NULL!	9.1	#NULL!	8	6.6	#NULL!	#NULL!	0	10.7	10.65
236	2	2	50	74	155	30.8012	1	0	0	0	#NULL!	1	30	0	#NULL!	#NULL!	2	0	26	0	0	#NULL!	0	0	0	#NULL!	74	74	74	74	#NULL!	#NULL!	#NULL!	#NULL!	#NULL!	#NULL!	#NULL!	#NULL!	9.8	#NULL!	9.4	#NULL!	9.9	9.8	9.8	9.8	9.8	9.8	9.8
237	2	2	37	60	162	22.8624	0	0	0	0	4	0	47	2	#NULL!	#NULL!	0	1	#NULL!	0	0	#NULL!	0	0	1	15	64	64	15	15	15.2	#NULL!	#NULL!	#NULL!	#NULL!	#NULL!	#NULL!	#NULL!	#NULL!	#NULL!	#NULL!	#NULL!	#NULL!	15.2	#NULL!	#NULL!	0	#NULL!	#NULL!
238	2	1	44	58	168	20.5499	1	0	0	0	4	0	59	1	#NULL!	#NULL!	1	0	241	0	0	#NULL!	0	1	0	#NULL!	12	12	12	12	#NULL!	#NULL!	#NULL!	#NULL!	8.9	#NULL!	#NULL!	#NULL!	#NULL!	#NULL!	#NULL!	#NULL!	#NULL!	#NULL!	#NULL!	#NULL!	0	8.9	#NULL!
239	2	2	57	60	148	27.3923	1	0	0	0	2	1	30	0	#NULL!	#NULL!	1	0	54	0	1	1	1	0	0	#NULL!	30	1	30	30	8.1	#NULL!	#NULL!	#NULL!	#NULL!	#NULL!	#NULL!	#NULL!	#NULL!	#NULL!	#NULL!	#NULL!	#NULL!	8.1	#NULL!	#NULL!	0	#NULL!	#NULL!
240	2	1	53	60	156	24.6548	1	0	0	0	4	0	54	1	#NULL!	#NULL!	2	0	16	0	0	#NULL!	0	0	0	#NULL!	74	74	74	74	#NULL!	#NULL!	#NULL!	#NULL!	#NULL!	#NULL!	8.9	#NULL!	8.69	#NULL!	8.69	#NULL!	#NULL!	8.9	8.9	8.9	8.9	8.9	8.9
241	2	1	62	69	167	24.7409	1	0	0	0	5	0	45	1	#NULL!	#NULL!	1	0	76	0	1	12	1	0	1	55	70	12	55	55	#NULL!	#NULL!	#NULL!	#NULL!	#NULL!	#NULL!	#NULL!	#NULL!	#NULL!	#NULL!	#NULL!	#NULL!	#NULL!	#NULL!	#NULL!	#NULL!	0	#NULL!	#NULL!
242	2	1	47	60	164	22.3082	1	0	0	0	1	0	40	2	#NULL!	#NULL!	1	0	48	0	0	#NULL!	0	1	0	#NULL!	8	8	8	8	7.1	#NULL!	#NULL!	#NULL!	#NULL!	#NULL!	#NULL!	#NULL!	#NULL!	#NULL!	#NULL!	#NULL!	#NULL!	7.1	#NULL!	#NULL!	0	#NULL!	#NULL!
243	2	2	42	52	156	21.3675	1	0	0	0	4	1	71	1	#NULL!	#NULL!	0	1	#NULL!	0	0	#NULL!	0	0	0	#NULL!	73	73	73	73	6.6	#NULL!	#NULL!	#NULL!	9.9	#NULL!	9.69	#NULL!	9.4	#NULL!	11.2	#NULL!	#NULL!	6.6	#NULL!	#NULL!	0	9.9	9.8
244	2	1	39	71	172	23.9995	1	0	0	0	2	0	18	2	#NULL!	#NULL!	1	0	8	0	0	#NULL!	0	0	0	#NULL!	72	72	72	72	8.1	#NULL!	4.9	#NULL!	5.6	#NULL!	5.5	#NULL!	5.7	#NULL!	5.7	#NULL!	5.6	8.1	6.5	4.9	5.25	5.6	5.55
245	2	1	39	83.7	179	26.1228	1	0	0	0	4	1	28	2	#NULL!	#NULL!	1	0	52	0	0	#NULL!	0	0	0	#NULL!	70	70	70	70	7.9	#NULL!	#NULL!	#NULL!	#NULL!	#NULL!	#NULL!	#NULL!	#NULL!	#NULL!	#NULL!	#NULL!	11.7	7.9	#NULL!	#NULL!	0	#NULL!	#NULL!
246	2	1	56	66	172	22.3094	0	0	0	0	4	0	52	0	#NULL!	#NULL!	2	0	12	0	1	0	1	0	0	#NULL!	70	0	70	70	7.7	#NULL!	#NULL!	#NULL!	#NULL!	#NULL!	6.1	#NULL!	5.9	#NULL!	#NULL!	#NULL!	5.6	7.7	#NULL!	#NULL!	0	#NULL!	#NULL!
247	2	2	43	51	154	21.5045	1	0	0	0	4	0	37	1	#NULL!	#NULL!	2	0	#NULL!	0	0	#NULL!	0	0	0	#NULL!	71	71	71	71	#NULL!	#NULL!	#NULL!	#NULL!	#NULL!	#NULL!	#NULL!	#NULL!	#NULL!	#NULL!	#NULL!	#NULL!	#NULL!	#NULL!	#NULL!	#NULL!	0	#NULL!	#NULL!
248	2	1	64	71	158	28.441	1	0	0	0	4	0	55	1	#NULL!	#NULL!	1	0	66	0	0	#NULL!	0	0	0	#NULL!	69	69	69	69	#NULL!	#NULL!	#NULL!	#NULL!	#NULL!	#NULL!	#NULL!	#NULL!	#NULL!	#NULL!	#NULL!	#NULL!	#NULL!	#NULL!	#NULL!	#NULL!	0	#NULL!	#NULL!
249	2	1	50	76	167	27.2509	1	0	0	0	4	0	50	1	#NULL!	#NULL!	1	0	3	0	1	4	1	0	0	#NULL!	71	4	71	71	8.3	#NULL!	#NULL!	#NULL!	#NULL!	#NULL!	#NULL!	#NULL!	#NULL!	#NULL!	10.7	#NULL!	#NULL!	8.3	#NULL!	#NULL!	0	#NULL!	#NULL!
250	2	1	60	73	165	26.8136	1	0	0	0	4	1	31	0	#NULL!	#NULL!	1	0	19	0	0	#NULL!	0	0	0	#NULL!	68	68	68	68	5.4	#NULL!	#NULL!	#NULL!	7.7	#NULL!	7.2	#NULL!	6.7	#NULL!	6.4	#NULL!	6.3	5.4	#NULL!	#NULL!	0	7.7	7.45
251	2	1	60	65.9	163.6	24.6217	1	0	0	0	3	0	30	0	#NULL!	#NULL!	0	1	#NULL!	0	0	#NULL!	0	0	0	#NULL!	70	70	70	70	6.3	#NULL!	#NULL!	#NULL!	11.3	#NULL!	9.5	#NULL!	#NULL!	#NULL!	9.8	#NULL!	10.1	6.3	#NULL!	#NULL!	0	11.3	10.4
252	2	1	37	71	180	21.9136	1	0	0	0	3	1	35	2	#NULL!	#NULL!	0	1	#NULL!	0	0	#NULL!	0	0	0	#NULL!	78	78	78	78	8.9	#NULL!	4.7	#NULL!	5.9	#NULL!	5.7	#NULL!	5.7	#NULL!	5.7	#NULL!	5.9	8.9	6.8	4.7	5.3	5.9	5.8
253	2	1	52	69	171	23.597	0	0	0	0	3	0	24	0	#NULL!	#NULL!	1	0	1	0	0	#NULL!	0	0	0	#NULL!	70	70	70	70	5.5	#NULL!	#NULL!	#NULL!	#NULL!	#NULL!	#NULL!	#NULL!	8.6	#NULL!	7.5	#NULL!	8.3	5.5	#NULL!	#NULL!	0	#NULL!	#NULL!
254	2	1	52	63	165	23.1405	1	0	0	0	4	0	51	1	#NULL!	#NULL!	1	0	0	0	0	#NULL!	0	0	0	#NULL!	16	16	16	16	#NULL!	#NULL!	#NULL!	#NULL!	10.5	#NULL!	6.5	#NULL!	#NULL!	#NULL!	#NULL!	#NULL!	#NULL!	10.5	10.5	10.5	10.5	10.5	8.5
255	2	1	52	66	175	21.551	1	1	1	0	3	1	25	0	#NULL!	#NULL!	1	0	3	1	0	#NULL!	0	0	0	#NULL!	67	67	67	67	6.8	#NULL!	7.5	#NULL!	7.8	#NULL!	8.1	#NULL!	7.6	#NULL!	7.7	#NULL!	8.3	6.8	7.15	7.5	7.65	7.8	7.95
256	2	1	46	76	176	24.5351	1	0	0	0	3	0	39	1	#NULL!	#NULL!	2	0	53	0	0	#NULL!	0	0	0	#NULL!	77	77	77	77	9.1	#NULL!	#NULL!	#NULL!	#NULL!	#NULL!	#NULL!	#NULL!	#NULL!	#NULL!	#NULL!	#NULL!	#NULL!	9.1	#NULL!	#NULL!	0	#NULL!	#NULL!
257	2	2	57	53	157	21.5019	0	0	0	0	3	1	64	1	1	0	#NULL!	#NULL!	#NULL!	0	0	#NULL!	0	0	0	#NULL!	67	67	67	67	6.1	#NULL!	#NULL!	#NULL!	#NULL!	#NULL!	#NULL!	#NULL!	#NULL!	#NULL!	#NULL!	#NULL!	#NULL!	6.1	#NULL!	#NULL!	0	#NULL!	#NULL!
258	2	1	56	69	164	25.6544	1	0	0	0	3	1	24	0	#NULL!	#NULL!	1	0	31	0	0	#NULL!	0	0	0	#NULL!	64	64	64	64	6.6	#NULL!	#NULL!	#NULL!	#NULL!	#NULL!	7.8	#NULL!	8.4	#NULL!	7.2	#NULL!	10.4	6.6	#NULL!	#NULL!	0	#NULL!	#NULL!
259	2	2	46	53	152	22.9398	1	1	0	0	3	0	31	1	#NULL!	#NULL!	1	0	7	0	0	#NULL!	0	0	0	#NULL!	66	66	66	66	#NULL!	#NULL!	6.8	#NULL!	7.2	#NULL!	7.8	#NULL!	7.5	#NULL!	8.4	#NULL!	7	6.8	6.8	6.8	7	7.2	7.5
260	2	2	53	60	151	26.3146	1	0	0	0	3	0	46	0	#NULL!	#NULL!	2	0	20	0	0	#NULL!	0	0	0	#NULL!	66	66	66	66	#NULL!	#NULL!	8.6	#NULL!	#NULL!	#NULL!	#NULL!	#NULL!	#NULL!	#NULL!	#NULL!	#NULL!	#NULL!	#NULL!	#NULL!	8.6	0	#NULL!	#NULL!
261	2	1	49	61	172	20.6193	1	0	0	0	2	1	23	0	#NULL!	#NULL!	1	0	72	0	0	#NULL!	0	0	0	#NULL!	65	65	65	65	5.6	#NULL!	#NULL!	#NULL!	#NULL!	#NULL!	#NULL!	#NULL!	#NULL!	#NULL!	7.2	#NULL!	6.6	5.6	#NULL!	#NULL!	0	#NULL!	#NULL!
262	2	2	32	55	162	20.9572	1	0	0	0	5	1	34	2	#NULL!	#NULL!	1	0	36	0	0	#NULL!	0	0	0	#NULL!	74	74	74	74	7.8	#NULL!	5.3	#NULL!	5.2	#NULL!	5.6	#NULL!	5.7	#NULL!	5.2	#NULL!	5.8	7.8	6.55	5.3	5.25	5.2	5.4
263	2	1	55	85	179	26.5285	1	0	0	0	4	0	50	1	#NULL!	#NULL!	2	0	17	0	1	0	1	0	1	10	66	0	10	10	6.3	#NULL!	#NULL!	#NULL!	#NULL!	#NULL!	#NULL!	#NULL!	7	#NULL!	6.4	#NULL!	6.9	6.3	#NULL!	#NULL!	0	#NULL!	#NULL!
264	2	1	50	62	166.7	22.3111	0	0	0	0	4	1	40	0	#NULL!	#NULL!	1	0	8	0	0	#NULL!	0	0	0	#NULL!	63	63	63	63	9.1	#NULL!	#NULL!	#NULL!	#NULL!	#NULL!	11.8	#NULL!	11.4	#NULL!	#NULL!	#NULL!	#NULL!	9.1	#NULL!	#NULL!	0	#NULL!	#NULL!
265	2	1	47	74	166	26.8544	1	0	0	0	4	1	34	2	#NULL!	#NULL!	1	0	20	0	0	#NULL!	0	0	0	#NULL!	74	74	74	74	10.9	#NULL!	7.5	#NULL!	7.5	#NULL!	6.4	#NULL!	6.2	#NULL!	6.3	#NULL!	6.4	10.9	9.2	7.5	7.5	7.5	6.95
266	2	1	49	77	169	26.9598	1	0	0	0	3	1	25	0	#NULL!	#NULL!	2	0	59	1	0	#NULL!	0	0	0	#NULL!	61	61	61	61	#NULL!	#NULL!	#NULL!	#NULL!	#NULL!	#NULL!	#NULL!	#NULL!	#NULL!	#NULL!	#NULL!	#NULL!	#NULL!	#NULL!	#NULL!	#NULL!	0	#NULL!	#NULL!
267	2	1	32	75	170	25.9516	0	0	0	0	4	1	50	1	#NULL!	#NULL!	2	0	79	0	0	#NULL!	0	0	0	#NULL!	14	14	14	14	#NULL!	#NULL!	6.5	#NULL!	6.4	#NULL!	6.1	#NULL!	5.9	#NULL!	6.5	#NULL!	5.9	6.5	6.5	6.5	6.45	6.4	6.25
268	2	2	47	52	169	18.2066	1	0	0	0	3	1	29	1	#NULL!	#NULL!	1	0	3	0	0	#NULL!	0	0	0	#NULL!	72	72	72	72	8.1	#NULL!	5.09	#NULL!	5.9	#NULL!	6.3	#NULL!	6.4	#NULL!	7.2	#NULL!	6.9	8.1	6.6	5.1	5.5	5.9	6.1
269	2	2	37	50	151	21.9289	0	0	0	0	1	0	37	0	#NULL!	#NULL!	1	0	22	0	1	43	0	0	0	#NULL!	61	43	61	61	6.2	#NULL!	#NULL!	#NULL!	#NULL!	#NULL!	#NULL!	#NULL!	#NULL!	#NULL!	#NULL!	#NULL!	9.5	6.2	#NULL!	#NULL!	0	#NULL!	#NULL!
270	2	1	49	79	174	26.0933	1	1	0	0	3	1	39	1	#NULL!	#NULL!	3	0	67	0	0	#NULL!	0	0	0	#NULL!	60	60	60	60	#NULL!	#NULL!	7.2	#NULL!	#NULL!	#NULL!	#NULL!	#NULL!	#NULL!	#NULL!	#NULL!	#NULL!	#NULL!	#NULL!	#NULL!	7.2	0	#NULL!	#NULL!
271	2	1	49	59	163	22.2063	1	0	0	0	5	0	44	1	#NULL!	#NULL!	2	0	1	0	0	#NULL!	0	0	0	#NULL!	64	64	64	64	#NULL!	#NULL!	#NULL!	#NULL!	#NULL!	#NULL!	#NULL!	#NULL!	#NULL!	#NULL!	#NULL!	#NULL!	#NULL!	#NULL!	#NULL!	#NULL!	0	#NULL!	#NULL!
272	2	1	63	74	168	26.2188	1	0	0	0	2	0	18	0	#NULL!	#NULL!	1	0	51	0	0	#NULL!	0	0	0	#NULL!	63	63	63	63	6.5	#NULL!	8.1	#NULL!	12.5	#NULL!	9.6	#NULL!	10	#NULL!	10.1	#NULL!	8.5	6.5	7.3	8.1	10.3	12.5	11.05
273	2	2	39	58	155	24.1415	1	0	0	0	2	0	16	2	#NULL!	#NULL!	1	0	105	0	0	#NULL!	0	0	0	#NULL!	61	61	61	61	4.9	#NULL!	7.3	#NULL!	6.6	#NULL!	6.7	#NULL!	7.2	#NULL!	6.5	#NULL!	7.3	4.9	6.1	7.3	6.95	6.6	6.65
274	2	1	64	76	169	26.6097	1	1	0	0	6	1	45	1	1	0	0	1	#NULL!	0	0	#NULL!	0	0	0	#NULL!	59	59	59	59	6.4	#NULL!	7.8	#NULL!	#NULL!	#NULL!	7.7	#NULL!	7	#NULL!	8.19	#NULL!	8.8	6.4	7.1	7.8	0	#NULL!	#NULL!
275	2	2	55	#NULL!	158	#NULL!	1	0	0	0	2	#NULL!	#NULL!	2	1	1	3	0	24	0	0	#NULL!	0	1	0	#NULL!	48	48	48	48	#NULL!	#NULL!	#NULL!	#NULL!	5.3	#NULL!	5.6	#NULL!	#NULL!	#NULL!	5.4	#NULL!	5.4	5.3	5.3	5.3	5.3	5.3	5.45
276	2	2	44	52	151	22.806	1	0	0	0	5	0	37	0	1	1	2	0	2	0	0	#NULL!	0	0	0	#NULL!	60	60	60	60	6.8	#NULL!	5.3	#NULL!	5.6	#NULL!	5.7	#NULL!	5.9	#NULL!	5.9	#NULL!	5.7	6.8	6.05	5.3	5.45	5.6	5.65
277	2	2	41	48	153	20.5049	1	0	0	0	4	1	30	2	1	1	1	0	72	0	0	#NULL!	0	0	1	45	69	69	45	45	#NULL!	#NULL!	5.4	#NULL!	5.6	#NULL!	5.9	#NULL!	5.3	#NULL!	5.8	#NULL!	5.3	5.4	5.4	5.4	5.5	5.6	5.75
278	2	1	68	61	170	21.1073	1	1	0	0	6	1	36	1	1	1	1	0	0	0	1	8	1	0	0	#NULL!	60	8	60	60	5.2	#NULL!	5.8	#NULL!	#NULL!	#NULL!	#NULL!	#NULL!	6.2	#NULL!	5.6	#NULL!	5.9	5.2	5.5	5.8	0	#NULL!	#NULL!
279	2	2	50	63	160	24.6094	1	0	0	0	3	1	21	0	1	1	1	0	3	0	0	#NULL!	0	0	0	#NULL!	58	58	58	58	7.9	#NULL!	7	#NULL!	#NULL!	#NULL!	9.3	#NULL!	9.5	#NULL!	8.8	#NULL!	9.4	7.9	7.45	7	0	#NULL!	#NULL!
280	2	1	53	68	176	21.9525	1	0	0	0	5	1	47	1	1	1	1	0	8	0	0	#NULL!	0	0	0	#NULL!	56	56	56	56	5.5	#NULL!	7.7	#NULL!	8	#NULL!	6.8	#NULL!	7.8	#NULL!	6.8	#NULL!	7.5	5.5	6.6	7.7	7.85	8	7.4
281	2	1	37	69	175	22.5306	1	0	0	0	4	1	32	1	1	1	0	1	#NULL!	0	0	#NULL!	0	0	0	#NULL!	59	59	59	59	6.9	#NULL!	#NULL!	#NULL!	#NULL!	#NULL!	6.1	#NULL!	6.7	#NULL!	6.6	#NULL!	6.9	6.9	#NULL!	#NULL!	0	#NULL!	#NULL!
282	2	1	63	49	154	20.6612	1	1	0	0	3	1	33	0	1	1	0	1	#NULL!	0	0	#NULL!	0	0	0	#NULL!	56	56	56	56	6.4	#NULL!	#NULL!	#NULL!	9.5	#NULL!	9	#NULL!	8.9	#NULL!	7.7	#NULL!	8	6.4	#NULL!	#NULL!	0	9.5	9.25
283	2	1	32	59	171	20.1771	1	0	0	0	3	1	59	0	1	1	1	0	32	0	0	#NULL!	0	0	0	#NULL!	56	56	56	56	10.3	#NULL!	5.09	#NULL!	5.5	#NULL!	5.4	#NULL!	5.5	#NULL!	5.7	#NULL!	6	10.3	7.7	5.1	5.3	5.5	5.45
284	2	2	56	48	154	20.2395	1	0	0	0	3	#NULL!	#NULL!	2	1	1	1	0	31	0	0	#NULL!	0	1	0	9	9	9	9	9	6	#NULL!	7.4	#NULL!	#NULL!	#NULL!	#NULL!	#NULL!	#NULL!	#NULL!	#NULL!	#NULL!	#NULL!	6	#NULL!	7.4	0	#NULL!	#NULL!
285	2	2	44	48	158	19.2277	1	0	0	0	6	0	38	0	1	1	1	0	26	0	0	#NULL!	0	0	0	#NULL!	56	56	56	56	8.19	#NULL!	8.5	#NULL!	8.1	#NULL!	8.8	#NULL!	#NULL!	#NULL!	#NULL!	#NULL!	7.3	8.2	8.35	8.5	8.3	8.1	8.45
286	2	2	29	61	162	23.2434	1	0	0	0	3	#NULL!	#NULL!	2	1	1	0	1	#NULL!	0	0	#NULL!	0	0	0	#NULL!	57	57	57	57	11.6	#NULL!	5.09	#NULL!	5.2	#NULL!	5.3	#NULL!	5.8	#NULL!	5.7	#NULL!	5.3	11.6	8.35	5.1	5.15	5.2	5.25
287	2	2	41	57	156	23.4221	1	0	0	0	1	0	38	0	1	1	1	0	3	0	0	#NULL!	0	0	0	#NULL!	57	57	57	57	7.4	#NULL!	9.19	#NULL!	7.6	#NULL!	8.3	#NULL!	7.1	#NULL!	7.4	#NULL!	7.5	7.4	8.3	9.2	8.4	7.6	7.95
288	2	1	37	57	166	20.6852	1	0	0	0	4	#NULL!	#NULL!	2	1	1	1	0	35	1	0	#NULL!	0	0	0	#NULL!	56	56	56	56	8.3	#NULL!	4.9	#NULL!	5.2	#NULL!	5.3	#NULL!	5.6	#NULL!	5.4	#NULL!	5.4	8.3	6.6	4.9	5.05	5.2	5.25
289	2	1	34	46	159	18.1955	1	0	0	0	5	#NULL!	#NULL!	2	1	1	1	0	29	0	0	#NULL!	0	0	0	#NULL!	66	66	66	66	#NULL!	#NULL!	5.3	#NULL!	5.5	#NULL!	5.2	#NULL!	5.4	#NULL!	5.3	#NULL!	5.6	5.3	5.3	5.3	5.4	5.5	5.35
290	2	1	62	68	170	23.5294	1	0	0	0	5	0	60	1	1	1	2	0	17	0	0	#NULL!	0	0	0	#NULL!	55	55	55	55	#NULL!	#NULL!	#NULL!	#NULL!	#NULL!	#NULL!	#NULL!	#NULL!	#NULL!	#NULL!	#NULL!	#NULL!	#NULL!	#NULL!	#NULL!	#NULL!	0	#NULL!	#NULL!
291	2	1	56	65	163	24.4646	1	0	0	0	0	1	50	0	1	1	1	0	13	0	0	#NULL!	0	0	0	#NULL!	54	54	54	54	#NULL!	#NULL!	#NULL!	#NULL!	#NULL!	#NULL!	8.3	#NULL!	7.7	#NULL!	8.9	#NULL!	8.4	8.3	8.3	8.3	8.3	8.3	8.3
292	2	1	34	60	163	22.5827	0	0	0	0	0	1	36	0	1	1	1	0	7	0	0	#NULL!	0	0	0	#NULL!	54	54	54	54	8.9	#NULL!	8.9	#NULL!	8	#NULL!	7	#NULL!	7.6	#NULL!	7.4	#NULL!	7.2	8.9	8.9	8.9	8.45	8	7.5
293	2	1	63	63	160	24.6094	0	1	1	0	3	1	32	0	1	1	1	0	7	0	0	#NULL!	0	0	0	#NULL!	37	37	37	37	#NULL!	#NULL!	#NULL!	#NULL!	#NULL!	#NULL!	6.3	#NULL!	#NULL!	#NULL!	#NULL!	#NULL!	6.8	#NULL!	#NULL!	#NULL!	0	#NULL!	#NULL!
294	2	1	31	65	#NULL!	#NULL!	1	0	0	0	3	#NULL!	#NULL!	#NULL!	#NULL!	#NULL!	1	0	46	0	0	#NULL!	0	0	0	#NULL!	55	55	55	55	#NULL!	#NULL!	5.09	#NULL!	5.09	#NULL!	5.5	#NULL!	5.6	#NULL!	5.3	#NULL!	5.5	5.1	5.1	5.1	5.1	5.1	5.3
295	2	1	55	59	163	22.2063	1	0	0	0	2	0	34	0	1	1	1	0	17	0	0	#NULL!	0	0	0	#NULL!	52	52	52	52	4.9	#NULL!	#NULL!	#NULL!	#NULL!	#NULL!	#NULL!	#NULL!	#NULL!	#NULL!	8.1	#NULL!	#NULL!	4.9	#NULL!	#NULL!	0	#NULL!	#NULL!
296	2	1	48	70	168	24.8016	1	1	0	0	0	0	43	1	1	1	1	0	24	0	0	#NULL!	0	0	0	#NULL!	54	54	54	54	#NULL!	#NULL!	#NULL!	#NULL!	#NULL!	#NULL!	#NULL!	#NULL!	8.6	#NULL!	#NULL!	#NULL!	#NULL!	#NULL!	#NULL!	#NULL!	0	#NULL!	#NULL!
297	2	2	35	58	167	20.7967	1	0	0	0	3	#NULL!	#NULL!	2	#NULL!	#NULL!	2	0	62	0	0	#NULL!	0	0	0	#NULL!	53	53	53	53	8.9	#NULL!	5.7	#NULL!	5.4	#NULL!	5.9	#NULL!	6	#NULL!	5.3	#NULL!	5.9	8.9	7.3	5.7	5.55	5.4	5.65
298	2	1	59	75	166	27.2173	1	0	1	0	0	0	55	1	1	1	1	0	22	0	0	#NULL!	0	0	0	#NULL!	50	50	50	50	#NULL!	#NULL!	#NULL!	#NULL!	#NULL!	#NULL!	#NULL!	#NULL!	7.9	#NULL!	8.69	#NULL!	8.4	7.9	7.9	7.9	7.9	7.9	7.9
299	2	1	58	59	164	21.9363	1	0	1	1	3	1	27	0	1	1	1	0	3	0	0	#NULL!	0	1	1	9	9	9	9	9	#NULL!	#NULL!	#NULL!	#NULL!	#NULL!	#NULL!	#NULL!	#NULL!	#NULL!	#NULL!	#NULL!	#NULL!	#NULL!	#NULL!	#NULL!	#NULL!	0	#NULL!	#NULL!
300	2	1	52	67	170	23.1834	1	0	0	0	3	#NULL!	#NULL!	0	1	#NULL!	1	0	22	0	0	#NULL!	0	1	0	9	9	9	9	9	9.8	#NULL!	#NULL!	#NULL!	#NULL!	#NULL!	#NULL!	#NULL!	#NULL!	#NULL!	#NULL!	#NULL!	#NULL!	9.8	#NULL!	#NULL!	0	#NULL!	#NULL!
301	2	1	66	73	172	24.6755	1	1	0	0	3	0	53	2	1	1	1	0	12	0	0	#NULL!	0	0	0	#NULL!	51	51	51	51	6.1	#NULL!	8.3	#NULL!	6.3	#NULL!	8.6	#NULL!	9.1	#NULL!	8	#NULL!	7.7	6.1	7.2	8.3	7.3	6.3	7.45
302	2	2	34	#NULL!	162	#NULL!	1	0	0	0	3	#NULL!	#NULL!	#NULL!	#NULL!	#NULL!	1	0	34	0	0	#NULL!	0	0	0	#NULL!	61	61	61	61	6.9	#NULL!	5.3	#NULL!	5.8	#NULL!	5.7	#NULL!	5.5	#NULL!	6.3	#NULL!	6	6.9	6.1	5.3	5.55	5.8	5.75
303	2	1	56	83	173	27.7323	1	0	0	0	1	0	52	1	1	1	1	0	2	0	0	#NULL!	0	0	0	#NULL!	51	51	51	51	7.1	#NULL!	7.9	#NULL!	#NULL!	#NULL!	6.9	#NULL!	7.6	#NULL!	8.1	#NULL!	#NULL!	7.1	7.5	7.9	0	#NULL!	#NULL!
304	2	1	36	105	175	34.2857	0	0	0	0	3	0	32	0	#NULL!	#NULL!	0	1	#NULL!	0	0	#NULL!	0	0	0	#NULL!	51	51	51	51	#NULL!	#NULL!	#NULL!	#NULL!	#NULL!	#NULL!	#NULL!	#NULL!	10.1	#NULL!	8.9	#NULL!	8.9	10.1	10.1	10.1	10.1	10.1	10.1
305	2	2	56	54	155	22.4766	1	0	0	0	4	0	24	0	#NULL!	#NULL!	2	0	28	0	1	49	0	0	0	#NULL!	51	49	51	51	#NULL!	#NULL!	#NULL!	#NULL!	#NULL!	#NULL!	7.9	#NULL!	#NULL!	#NULL!	#NULL!	#NULL!	8.19	#NULL!	#NULL!	#NULL!	0	#NULL!	#NULL!
306	2	1	29	#NULL!	163	#NULL!	1	0	0	0	2	0	#NULL!	#NULL!	#NULL!	#NULL!	#NULL!	#NULL!	#NULL!	0	0	#NULL!	0	0	0	#NULL!	51	51	51	51	8.8	#NULL!	5.6	#NULL!	6.2	#NULL!	6.4	#NULL!	6.1	#NULL!	6.8	#NULL!	6.2	8.8	7.2	5.6	5.9	6.2	6.3
307	2	1	46	59	163	22.2063	1	0	0	0	3	1	50	0	#NULL!	#NULL!	1	0	21	0	0	#NULL!	0	0	0	#NULL!	51	51	51	51	5.7	#NULL!	#NULL!	#NULL!	8.5	#NULL!	6.3	#NULL!	6.5	#NULL!	6.9	#NULL!	6.9	5.7	#NULL!	#NULL!	0	8.5	7.4
308	2	1	53	77	169	26.9598	1	0	1	0	3	0	22	0	#NULL!	#NULL!	1	0	1	0	1	43	0	0	0	#NULL!	49	43	49	49	6.1	#NULL!	12.2	#NULL!	10.8	#NULL!	#NULL!	#NULL!	#NULL!	#NULL!	#NULL!	#NULL!	7.8	6.1	9.15	12.2	11.5	10.8	#NULL!
309	2	1	48	69	169	24.1588	1	0	0	0	2	0	54	1	#NULL!	#NULL!	2	0	14	0	0	#NULL!	0	0	0	#NULL!	48	48	48	48	#NULL!	#NULL!	8	#NULL!	#NULL!	#NULL!	7.1	#NULL!	8.3	#NULL!	8.19	#NULL!	7.2	8	8	8	0	#NULL!	#NULL!
310	2	1	49	59	165	21.6713	1	0	0	0	4	1	21	0	#NULL!	#NULL!	1	0	32	0	1	23	0	0	0	#NULL!	49	23	49	49	#NULL!	#NULL!	#NULL!	#NULL!	#NULL!	#NULL!	#NULL!	#NULL!	8.19	#NULL!	#NULL!	#NULL!	#NULL!	#NULL!	#NULL!	#NULL!	0	#NULL!	#NULL!
311	2	2	48	#NULL!	#NULL!	#NULL!	1	0	0	0	2	#NULL!	#NULL!	#NULL!	#NULL!	#NULL!	2	0	26	0	0	#NULL!	0	0	0	#NULL!	50	50	50	50	7.4	#NULL!	5.7	#NULL!	5.5	#NULL!	5.5	#NULL!	5.2	#NULL!	5.6	#NULL!	5.7	7.4	6.55	5.7	5.6	5.5	5.5
312	2	2	44	99	158	39.6571	1	0	0	0	1	0	49	1	1	1	1	0	67	0	0	#NULL!	0	0	0	#NULL!	48	48	48	48	9	#NULL!	9.4	#NULL!	10.5	#NULL!	#NULL!	#NULL!	#NULL!	#NULL!	#NULL!	#NULL!	#NULL!	9	9.2	9.4	9.95	10.5	#NULL!
313	2	1	57	64	173	21.3839	1	1	0	0	3	1	27	0	1	1	1	0	5	0	0	#NULL!	0	0	0	#NULL!	50	50	50	50	7	#NULL!	6.4	#NULL!	6.7	#NULL!	#NULL!	#NULL!	6.9	#NULL!	7	#NULL!	7.2	7	6.7	6.4	6.55	6.7	#NULL!
314	2	1	64	59	171	20.1771	1	0	1	0	2	0	59	1	1	1	1	0	9	0	0	#NULL!	0	0	0	#NULL!	48	48	48	48	5.7	#NULL!	#NULL!	#NULL!	5.9	#NULL!	5.5	#NULL!	#NULL!	#NULL!	5.9	#NULL!	6	5.7	#NULL!	#NULL!	0	5.9	5.7
315	2	1	43	83	169	29.0606	1	1	0	0	3	0	41	1	1	1	1	0	6	0	0	#NULL!	0	0	0	#NULL!	48	48	48	48	5.6	#NULL!	9.69	#NULL!	9.69	#NULL!	#NULL!	#NULL!	#NULL!	#NULL!	#NULL!	#NULL!	#NULL!	5.6	7.65	9.7	9.7	9.7	#NULL!
316	2	1	47	57.5	158	23.23	1	0	0	0	3	1	54	2	1	1	1	0	222	0	0	#NULL!	0	1	1	4	4	4	4	4	#NULL!	#NULL!	#NULL!	#NULL!	7.2	#NULL!	#NULL!	#NULL!	#NULL!	#NULL!	#NULL!	#NULL!	#NULL!	#NULL!	#NULL!	#NULL!	0	7.2	#NULL!
317	2	1	33	50	157	20.2848	1	1	0	0	3	1	54	2	1	1	1	0	18	0	0	#NULL!	0	0	0	#NULL!	39	39	39	39	#NULL!	#NULL!	#NULL!	#NULL!	#NULL!	#NULL!	#NULL!	#NULL!	#NULL!	#NULL!	#NULL!	#NULL!	#NULL!	#NULL!	#NULL!	#NULL!	0	#NULL!	#NULL!
318	2	2	33	46	155	19.1467	0	0	0	0	#NULL!	#NULL!	#NULL!	2	1	1	1	0	2	0	0	#NULL!	0	0	0	#NULL!	39	39	39	39	5.4	#NULL!	5.5	#NULL!	5.4	#NULL!	5.3	#NULL!	5.2	#NULL!	5.4	#NULL!	5.3	5.4	5.45	5.5	5.45	5.4	5.35
319	2	1	48	67	168	23.7387	1	0	0	0	#NULL!	0	48	1	1	1	1	0	26	0	0	#NULL!	0	0	0	#NULL!	39	39	39	39	6.6	#NULL!	5.9	#NULL!	5.8	#NULL!	5.9	#NULL!	5.9	#NULL!	5.7	#NULL!	#NULL!	6.6	6.25	5.9	5.85	5.8	5.85
320	2	2	52	60	158	24.0346	1	0	0	0	#NULL!	1	20	0	1	1	2	0	37	0	0	#NULL!	0	0	0	#NULL!	40	40	40	40	#NULL!	#NULL!	#NULL!	#NULL!	#NULL!	#NULL!	#NULL!	#NULL!	8.5	#NULL!	8.19	#NULL!	8.19	8.5	8.5	8.5	8.5	8.5	8.5
321	2	1	56	84	174	27.7447	1	0	0	0	#NULL!	0	27	0	1	1	1	0	14	0	1	3	1	0	0	#NULL!	40	3	40	40	6.1	#NULL!	9.3	#NULL!	7.8	#NULL!	7.8	#NULL!	6.6	#NULL!	7.4	#NULL!	7.1	6.1	7.7	9.3	8.55	7.8	7.8
322	2	2	29	67	162	25.5296	0	0	0	0	0	1	56	0	1	1	1	0	1	0	0	#NULL!	0	0	0	#NULL!	38	38	38	38	6.3	#NULL!	7.2	#NULL!	7.3	#NULL!	5.4	#NULL!	5.7	#NULL!	6.1	#NULL!	5.5	6.3	6.75	7.2	7.25	7.3	6.35
323	2	1	50	61	172	20.6193	1	0	0	0	#NULL!	1	56	1	1	1	1	0	27	0	0	#NULL!	0	0	0	#NULL!	39	39	39	39	#NULL!	#NULL!	#NULL!	#NULL!	#NULL!	#NULL!	#NULL!	#NULL!	8.8	#NULL!	7.4	#NULL!	7.9	8.8	8.8	8.8	8.8	8.8	8.8
324	2	1	47	52	154	21.9261	1	0	0	0	#NULL!	0	40	1	1	1	1	0	34	0	0	#NULL!	0	0	0	#NULL!	36	36	36	36	7.1	#NULL!	8.5	#NULL!	8.19	#NULL!	7.6	#NULL!	7.6	#NULL!	7	#NULL!	7.9	7.1	7.8	8.5	8.35	8.2	7.9
325	2	2	51	60	161	23.1473	1	0	0	0	6	1	25	0	1	1	1	0	64	0	0	#NULL!	0	0	0	#NULL!	47	47	47	47	#NULL!	#NULL!	11.5	#NULL!	5.8	#NULL!	7.8	#NULL!	6.6	#NULL!	8	#NULL!	9.5	11.5	11.5	11.5	8.65	5.8	6.8
326	2	2	45	73	162	27.8159	1	0	0	0	3	0	48	0	1	1	2	0	9	0	0	#NULL!	0	0	0	#NULL!	36	36	36	36	8.69	#NULL!	6.6	#NULL!	7.5	#NULL!	6.8	#NULL!	7	#NULL!	6.9	#NULL!	6.7	8.7	7.65	6.6	7.05	7.5	7.15
327	2	1	61	70	173	23.3887	1	1	0	0	#NULL!	0	28	0	1	1	1	0	11	0	0	#NULL!	0	0	0	#NULL!	37	37	37	37	#NULL!	#NULL!	#NULL!	#NULL!	#NULL!	#NULL!	7.5	#NULL!	7.7	#NULL!	#NULL!	#NULL!	#NULL!	7.5	7.5	7.5	7.5	7.5	7.5
328	2	1	66	75	161	28.9341	1	1	1	0	#NULL!	1	32	1	1	1	0	1	#NULL!	0	0	#NULL!	0	0	0	#NULL!	35	35	35	35	6.8	#NULL!	6.4	#NULL!	#NULL!	#NULL!	7.3	#NULL!	7.2	#NULL!	7.5	#NULL!	7	6.8	6.6	6.4	0	#NULL!	#NULL!
329	2	2	55	62	151	27.1918	1	0	0	0	#NULL!	0	33	0	1	1	2	0	43	0	0	#NULL!	0	0	0	#NULL!	34	34	34	34	#NULL!	#NULL!	5.9	#NULL!	6.6	#NULL!	7.1	#NULL!	7.1	#NULL!	7.8	#NULL!	#NULL!	5.9	5.9	5.9	6.25	6.6	6.85
330	2	1	54	69	165	25.3444	1	0	0	0	#NULL!	0	47	0	1	1	0	1	#NULL!	0	0	#NULL!	0	0	0	#NULL!	34	34	34	34	6.6	#NULL!	9.6	#NULL!	7.9	#NULL!	8	#NULL!	#NULL!	#NULL!	9.5	#NULL!	8.9	6.6	8.1	9.6	8.75	7.9	7.95
331	2	1	54	68	169	23.8087	1	0	0	0	#NULL!	0	54	1	1	1	2	0	12	0	0	#NULL!	0	0	0	#NULL!	36	36	36	36	#NULL!	#NULL!	9.6	#NULL!	8.6	#NULL!	7.6	#NULL!	#NULL!	#NULL!	7.9	#NULL!	8	9.6	9.6	9.6	9.1	8.6	8.1
332	2	2	27	50	158	20.0288	1	0	0	0	#NULL!	1	53	0	1	1	1	0	7	0	0	#NULL!	0	0	0	#NULL!	33	33	33	33	5.7	#NULL!	6.3	#NULL!	#NULL!	#NULL!	6.4	#NULL!	#NULL!	#NULL!	#NULL!	#NULL!	7.5	5.7	6	6.3	0	#NULL!	#NULL!
333	2	2	55	74	162	28.1969	1	0	0	0	#NULL!	1	40	2	1	1	1	0	6	0	0	#NULL!	0	0	0	#NULL!	34	34	34	34	#NULL!	#NULL!	#NULL!	#NULL!	#NULL!	#NULL!	#NULL!	#NULL!	6.9	#NULL!	7	#NULL!	7.3	6.9	6.9	6.9	6.9	6.9	6.9
334	2	1	51	82	183	24.4857	1	0	0	0	#NULL!	0	47	1	1	1	2	0	7	0	1	17	0	0	0	#NULL!	32	17	32	32	7.2	#NULL!	11.7	#NULL!	#NULL!	#NULL!	#NULL!	#NULL!	#NULL!	#NULL!	#NULL!	#NULL!	#NULL!	7.2	#NULL!	11.7	0	#NULL!	#NULL!
335	2	1	63	68	164	25.2826	1	0	0	0	#NULL!	0	59	1	1	1	1	0	12	1	0	#NULL!	0	0	0	#NULL!	34	34	34	34	#NULL!	#NULL!	5.9	#NULL!	#NULL!	#NULL!	6.9	#NULL!	#NULL!	#NULL!	#NULL!	#NULL!	#NULL!	#NULL!	#NULL!	5.9	0	#NULL!	#NULL!
336	2	1	55	71	170	24.5675	1	0	0	0	#NULL!	1	64	1	1	1	1	0	1	0	1	4	1	0	0	#NULL!	31	4	31	31	9.3	#NULL!	#NULL!	#NULL!	11.4	#NULL!	9.9	#NULL!	10.1	#NULL!	9.1	#NULL!	#NULL!	9.3	#NULL!	#NULL!	0	11.4	10.65
337	2	2	55	65	159	25.711	1	0	0	0	#NULL!	1	22	0	1	1	1	0	11	0	0	#NULL!	0	0	0	#NULL!	43	43	43	43	#NULL!	#NULL!	#NULL!	#NULL!	7.4	#NULL!	6.2	#NULL!	#NULL!	#NULL!	6.3	#NULL!	#NULL!	7.4	7.4	7.4	7.4	7.4	6.8
338	2	2	49	69	156	28.3531	1	0	0	0	#NULL!	1	60	1	1	1	1	0	4	0	0	#NULL!	0	0	0	#NULL!	32	32	32	32	7.9	#NULL!	8	#NULL!	8.6	#NULL!	7.5	#NULL!	7.4	#NULL!	#NULL!	#NULL!	#NULL!	7.9	7.95	8	8.3	8.6	8.05
339	2	1	59	62	156	25.4767	1	0	0	0	#NULL!	0	53	1	1	1	1	0	5	0	0	#NULL!	0	0	0	#NULL!	33	33	33	33	5.6	#NULL!	10	#NULL!	7.3	#NULL!	#NULL!	#NULL!	#NULL!	#NULL!	#NULL!	#NULL!	#NULL!	5.6	7.8	10	8.65	7.3	#NULL!
340	2	1	30	77	172	26.0276	1	0	0	0	#NULL!	1	35	0	1	1	0	1	#NULL!	0	0	#NULL!	0	0	0	#NULL!	33	33	33	33	6.8	#NULL!	#NULL!	#NULL!	#NULL!	#NULL!	9.5	#NULL!	#NULL!	#NULL!	8.19	#NULL!	8.9	6.8	#NULL!	#NULL!	0	#NULL!	#NULL!
341	2	1	64	78	179	24.3438	1	0	1	0	#NULL!	0	50	1	1	1	1	0	69	0	0	#NULL!	0	0	0	#NULL!	32	32	32	32	7.6	#NULL!	9	#NULL!	#NULL!	#NULL!	8.69	#NULL!	#NULL!	#NULL!	8.8	#NULL!	#NULL!	7.6	8.3	9	0	#NULL!	#NULL!
342	2	1	53	83	168	29.4076	1	0	0	0	#NULL!	1	62	2	1	1	1	0	48	0	1	7	1	0	0	#NULL!	32	7	32	32	#NULL!	#NULL!	#NULL!	#NULL!	#NULL!	#NULL!	#NULL!	#NULL!	#NULL!	#NULL!	#NULL!	#NULL!	#NULL!	#NULL!	#NULL!	#NULL!	0	#NULL!	#NULL!
343	2	2	61	55	148	25.1096	1	0	1	0	#NULL!	0	41	0	1	1	0	1	#NULL!	0	0	#NULL!	0	0	0	#NULL!	33	33	33	33	6.8	#NULL!	8.3	#NULL!	9.5	#NULL!	8.6	#NULL!	#NULL!	#NULL!	#NULL!	#NULL!	#NULL!	6.8	7.55	8.3	8.9	9.5	9.05
344	2	1	47	71	179	22.1591	1	0	0	0	#NULL!	1	46	1	1	1	0	1	#NULL!	0	0	#NULL!	0	0	0	#NULL!	30	30	30	30	6.4	#NULL!	8.4	#NULL!	#NULL!	#NULL!	#NULL!	#NULL!	#NULL!	#NULL!	7.9	#NULL!	#NULL!	6.4	7.4	8.4	0	#NULL!	#NULL!
345	2	2	50	42	152	18.1787	1	0	0	0	#NULL!	1	53	0	1	1	1	0	61	0	0	#NULL!	0	0	0	#NULL!	30	30	30	30	#NULL!	#NULL!	8.5	#NULL!	7.4	#NULL!	8.69	#NULL!	#NULL!	#NULL!	#NULL!	#NULL!	#NULL!	8.5	8.5	8.5	7.95	7.4	8.05
346	2	1	49	77	178	24.3025	1	0	1	0	#NULL!	1	22	0	1	1	1	0	8	0	0	#NULL!	0	0	0	#NULL!	30	30	30	30	7.5	#NULL!	8.4	#NULL!	8.9	#NULL!	#NULL!	#NULL!	#NULL!	#NULL!	#NULL!	#NULL!	#NULL!	7.5	7.95	8.4	8.65	8.9	#NULL!
347	2	1	56	52	172	17.5771	0	1	0	0	#NULL!	0	59	1	1	1	2	0	83	0	1	6	1	0	0	#NULL!	29	6	29	29	7	#NULL!	8.6	#NULL!	#NULL!	#NULL!	8.6	#NULL!	#NULL!	#NULL!	8.3	#NULL!	#NULL!	7	7.8	8.6	0	#NULL!	#NULL!
348	2	1	55	71	172	23.9995	1	0	0	0	#NULL!	1	25	0	1	1	1	0	2	0	1	23	0	0	1	27	28	23	27	27	5.4	#NULL!	#NULL!	#NULL!	6.5	#NULL!	6.2	#NULL!	6.1	#NULL!	4.4	#NULL!	#NULL!	5.4	#NULL!	#NULL!	0	6.5	6.35
349	2	1	65	66	171	22.571	1	1	0	1	#NULL!	1	69	1	1	1	1	0	47	0	0	#NULL!	0	1	0	#NULL!	1	1	1	1	6.5	#NULL!	#NULL!	#NULL!	#NULL!	#NULL!	#NULL!	#NULL!	#NULL!	#NULL!	#NULL!	#NULL!	#NULL!	6.5	#NULL!	#NULL!	0	#NULL!	#NULL!
350	2	1	57	65	158	26.0375	1	0	0	0	#NULL!	#NULL!	#NULL!	#NULL!	1	1	2	0	7	1	0	#NULL!	0	1	0	#NULL!	7	7	7	7	6.1	#NULL!	8.6	#NULL!	#NULL!	#NULL!	#NULL!	#NULL!	#NULL!	#NULL!	#NULL!	#NULL!	#NULL!	6.1	#NULL!	8.6	0	#NULL!	#NULL!
351	2	1	54	70	166	25.4028	1	0	0	0	1	0	51	1	1	#NULL!	0	1	#NULL!	0	0	#NULL!	0	0	0	#NULL!	27	27	27	27	8.19	#NULL!	9.9	#NULL!	10.8	#NULL!	9.9	#NULL!	7.7	#NULL!	8.19	#NULL!	#NULL!	8.2	9.05	9.9	10.35	10.8	10.35
352	2	1	65	67	162	25.5296	1	0	0	0	2	1	36	2	1	1	1	0	72	0	0	#NULL!	0	0	0	#NULL!	11	11	11	11	6.9	#NULL!	#NULL!	#NULL!	#NULL!	#NULL!	#NULL!	#NULL!	#NULL!	#NULL!	#NULL!	#NULL!	#NULL!	6.9	#NULL!	#NULL!	0	#NULL!	#NULL!
353	2	1	53	71	166	25.7657	1	0	0	0	3	1	43	0	1	1	1	0	2	0	0	#NULL!	0	0	0	#NULL!	27	27	27	27	6.5	#NULL!	#NULL!	#NULL!	7.4	#NULL!	7	#NULL!	7.3	#NULL!	7	#NULL!	#NULL!	6.5	#NULL!	#NULL!	0	7.4	7.2
354	2	1	71	61	160	23.8281	1	0	0	0	3	0	62	1	1	1	0	1	#NULL!	0	0	#NULL!	0	0	0	#NULL!	27	27	27	27	#NULL!	#NULL!	7.5	#NULL!	7.5	#NULL!	#NULL!	#NULL!	#NULL!	#NULL!	#NULL!	#NULL!	#NULL!	#NULL!	#NULL!	7.5	0	7.5	#NULL!
355	2	1	64	64	166	23.2254	1	1	1	0	0	0	58	1	1	1	1	0	73	0	0	#NULL!	0	0	0	#NULL!	26	26	26	26	7.2	#NULL!	8.69	#NULL!	8.19	#NULL!	#NULL!	#NULL!	6.9	#NULL!	#NULL!	#NULL!	#NULL!	7.2	7.95	8.7	8.45	8.2	#NULL!
356	2	1	33	74	179	23.0954	1	0	0	0	#NULL!	0	31	0	1	1	0	1	#NULL!	0	0	#NULL!	0	0	0	#NULL!	27	27	27	27	5.9	#NULL!	5.5	#NULL!	5.5	#NULL!	5.6	#NULL!	#NULL!	#NULL!	#NULL!	#NULL!	#NULL!	5.9	5.7	5.5	5.5	5.5	5.55
357	2	2	36	43	150	19.1111	1	0	0	0	3	1	37	2	1	1	1	0	97	0	0	#NULL!	0	0	0	#NULL!	25	25	25	25	5.7	#NULL!	#NULL!	#NULL!	#NULL!	#NULL!	#NULL!	#NULL!	#NULL!	#NULL!	#NULL!	#NULL!	#NULL!	5.7	#NULL!	#NULL!	0	#NULL!	#NULL!
358	2	2	55	#NULL!	159	#NULL!	1	0	0	0	2	#NULL!	#NULL!	#NULL!	1	1	1	0	29	0	0	#NULL!	0	0	0	#NULL!	26	26	26	26	7	#NULL!	#NULL!	#NULL!	5.8	#NULL!	#NULL!	#NULL!	#NULL!	#NULL!	#NULL!	#NULL!	#NULL!	7	#NULL!	#NULL!	0	5.8	#NULL!
359	2	1	57	69	173	23.0546	1	0	0	0	3	1	52	1	1	1	1	0	2	0	0	#NULL!	0	0	0	#NULL!	27	27	27	27	6.3	#NULL!	7.1	#NULL!	6.5	#NULL!	6.8	#NULL!	6.2	#NULL!	#NULL!	#NULL!	#NULL!	6.3	6.7	7.1	6.8	6.5	6.65
360	2	1	56	60	164	22.3082	1	0	0	0	4	0	56	1	1	1	1	0	30	0	1	24	0	0	0	#NULL!	38	24	38	38	#NULL!	#NULL!	6.6	#NULL!	6.4	#NULL!	6.5	#NULL!	9.19	#NULL!	#NULL!	#NULL!	#NULL!	6.6	6.6	6.6	6.5	6.4	6.45
361	2	1	30	#NULL!	#NULL!	#NULL!	1	0	0	0	1	1	54	0	1	1	#NULL!	#NULL!	#NULL!	0	0	#NULL!	0	0	0	#NULL!	27	27	27	27	6.2	#NULL!	4.9	#NULL!	#NULL!	#NULL!	#NULL!	#NULL!	#NULL!	#NULL!	#NULL!	#NULL!	#NULL!	6.2	#NULL!	4.9	0	#NULL!	#NULL!
362	2	2	56	50	164	18.5901	1	0	0	0	3	1	58	1	1	1	1	0	2	0	0	#NULL!	0	0	0	#NULL!	25	25	25	25	9	#NULL!	10.3	#NULL!	#NULL!	#NULL!	#NULL!	#NULL!	5.9	#NULL!	#NULL!	#NULL!	#NULL!	9	9.65	10.3	0	#NULL!	#NULL!
363	2	1	39	57	#NULL!	#NULL!	0	0	0	0	3	0	42	1	1	1	#NULL!	#NULL!	#NULL!	0	0	#NULL!	0	0	0	#NULL!	26	26	26	26	7.5	#NULL!	5.8	#NULL!	5.5	#NULL!	5.6	#NULL!	5.5	#NULL!	#NULL!	#NULL!	#NULL!	7.5	6.65	5.8	5.65	5.5	5.55
364	2	2	57	57	160	22.2656	1	0	0	0	4	0	33	0	1	1	1	0	15	0	0	#NULL!	0	0	0	#NULL!	26	26	26	26	5.9	#NULL!	7.9	#NULL!	8.6	#NULL!	7.5	#NULL!	9	#NULL!	#NULL!	#NULL!	#NULL!	5.9	6.9	7.9	8.25	8.6	8.05
365	2	1	66	70	171	23.939	1	0	0	0	3	1	40	2	1	1	1	0	81	0	0	#NULL!	0	0	0	#NULL!	27	27	27	27	#NULL!	#NULL!	#NULL!	#NULL!	7.8	#NULL!	#NULL!	#NULL!	#NULL!	#NULL!	#NULL!	#NULL!	#NULL!	#NULL!	#NULL!	#NULL!	0	7.8	#NULL!
366	2	1	61	#NULL!	168	#NULL!	1	0	0	0	3	1	62	2	1	1	1	0	74	0	1	4	1	0	0	#NULL!	25	4	25	25	7.1	#NULL!	8.19	#NULL!	#NULL!	#NULL!	5.9	#NULL!	#NULL!	#NULL!	#NULL!	#NULL!	#NULL!	7.1	7.65	8.2	0	#NULL!	#NULL!
367	2	2	50	67	153	28.6215	1	0	0	0	#NULL!	1	24	0	1	1	1	0	48	0	0	#NULL!	0	0	0	#NULL!	37	37	37	37	7.3	#NULL!	7	#NULL!	7	#NULL!	7.3	#NULL!	7.8	#NULL!	#NULL!	#NULL!	#NULL!	7.3	7.15	7	7	7	7.15
368	2	1	44	#NULL!	173	#NULL!	0	0	0	0	2	#NULL!	#NULL!	#NULL!	1	1	0	1	#NULL!	0	0	#NULL!	0	0	0	#NULL!	23	23	23	23	6.9	#NULL!	5.7	#NULL!	5.5	#NULL!	5.7	#NULL!	5.6	#NULL!	#NULL!	#NULL!	#NULL!	6.9	6.3	5.7	5.6	5.5	5.6
369	2	1	54	66	168	23.3844	1	0	0	0	5	0	50	1	1	1	#NULL!	#NULL!	#NULL!	0	0	#NULL!	0	0	0	#NULL!	19	19	19	19	6.3	#NULL!	6.9	#NULL!	#NULL!	#NULL!	#NULL!	#NULL!	6.5	#NULL!	#NULL!	#NULL!	#NULL!	6.3	6.6	6.9	0	#NULL!	#NULL!
370	2	1	50	67	162	25.5296	1	0	0	0	6	0	45	1	1	1	2	0	23	0	0	#NULL!	0	0	0	#NULL!	24	24	24	24	6.8	#NULL!	7.8	#NULL!	7.9	#NULL!	8.19	#NULL!	8.3	#NULL!	#NULL!	#NULL!	#NULL!	6.8	7.3	7.8	7.85	7.9	8.05
371	2	1	56	75	176	24.2123	1	0	0	0	4	1	52	2	1	1	1	0	112	0	0	#NULL!	0	0	0	#NULL!	23	23	23	23	#NULL!	#NULL!	6.5	#NULL!	6.7	#NULL!	#NULL!	#NULL!	5.8	#NULL!	#NULL!	#NULL!	#NULL!	6.5	6.5	6.5	6.6	6.7	#NULL!
372	2	2	59	55	154	23.1911	1	0	0	0	#NULL!	0	25	0	1	1	1	0	6	0	0	#NULL!	0	0	0	#NULL!	23	23	23	23	7.4	#NULL!	9.1	#NULL!	8.5	#NULL!	8.69	#NULL!	10.9	#NULL!	#NULL!	#NULL!	#NULL!	7.4	8.25	9.1	8.8	8.5	8.6
373	2	2	39	49	162	18.6709	0	0	0	0	0	#NULL!	#NULL!	2	1	1	1	0	112	0	0	#NULL!	0	0	0	#NULL!	24	24	24	24	7.3	#NULL!	4.4	#NULL!	5.2	#NULL!	5.9	#NULL!	#NULL!	#NULL!	#NULL!	#NULL!	#NULL!	7.3	5.85	4.4	4.8	5.2	5.55
374	2	2	34	50	158	20.0288	1	0	0	0	4	1	36	0	1	1	3	0	184	0	0	#NULL!	0	0	0	#NULL!	23	23	23	23	#NULL!	#NULL!	4.9	#NULL!	5.2	#NULL!	5.2	#NULL!	#NULL!	#NULL!	#NULL!	#NULL!	#NULL!	4.9	4.9	4.9	5.05	5.2	5.2
375	2	1	36	57	175	18.6122	1	0	0	0	3	0	61	0	1	1	2	0	52	0	1	16	0	0	0	#NULL!	22	16	22	22	10.7	#NULL!	8	#NULL!	11.6	#NULL!	9.69	#NULL!	11.3	#NULL!	#NULL!	#NULL!	#NULL!	10.7	9.35	8	9.8	11.6	10.65
376	2	2	33	79	160	30.8594	1	0	0	0	3	1	32	1	1	1	0	1	#NULL!	0	0	#NULL!	0	0	0	#NULL!	21	21	21	21	10	#NULL!	8.19	#NULL!	#NULL!	#NULL!	#NULL!	#NULL!	13.5	#NULL!	#NULL!	#NULL!	#NULL!	10	9.1	8.2	0	#NULL!	#NULL!
377	2	1	54	65	173	21.7181	1	1	0	0	3	1	27	0	1	1	1	0	2	0	0	#NULL!	0	0	0	#NULL!	34	34	34	34	5.9	#NULL!	6	#NULL!	5.9	#NULL!	5.9	#NULL!	5.7	#NULL!	#NULL!	#NULL!	#NULL!	5.9	5.95	6	5.95	5.9	5.9
378	2	1	44	67	173	22.3863	1	0	0	0	4	0	40	1	1	1	0	1	#NULL!	0	0	#NULL!	0	0	0	#NULL!	23	23	23	23	6.7	#NULL!	6.7	#NULL!	7.3	#NULL!	7.5	#NULL!	6.7	#NULL!	#NULL!	#NULL!	#NULL!	6.7	6.7	6.7	7	7.3	7.4
379	2	1	41	63	173	21.0498	1	0	0	0	4	0	28	2	1	1	1	0	119	0	0	#NULL!	0	0	0	#NULL!	21	21	21	21	5.8	#NULL!	5.2	#NULL!	5.4	#NULL!	5.3	#NULL!	5.3	#NULL!	#NULL!	#NULL!	#NULL!	5.8	5.5	5.2	5.3	5.4	5.35
380	2	2	54	60	158	24.0346	1	0	0	0	4	1	46	2	1	1	1	0	43	0	0	#NULL!	0	0	0	#NULL!	22	22	22	22	6.5	#NULL!	8.3	#NULL!	8.4	#NULL!	8.19	#NULL!	#NULL!	#NULL!	#NULL!	#NULL!	#NULL!	6.5	7.4	8.3	8.35	8.4	8.3
381	2	1	41	67	166	24.3141	1	0	0	0	3	1	34	0	1	1	1	0	4	0	0	#NULL!	0	0	0	#NULL!	21	21	21	21	7.1	#NULL!	8.9	#NULL!	7.9	#NULL!	#NULL!	#NULL!	#NULL!	#NULL!	#NULL!	#NULL!	#NULL!	7.1	8	8.9	8.4	7.9	#NULL!
382	2	2	30	36	141	18.1077	0	0	0	0	2	1	58	0	1	#NULL!	1	0	2	0	0	#NULL!	0	0	0	#NULL!	21	21	21	21	6.7	#NULL!	10.9	#NULL!	4.8	#NULL!	5	#NULL!	5.5	#NULL!	#NULL!	#NULL!	#NULL!	6.7	8.8	10.9	7.85	4.8	4.9
383	2	1	51	59	160	23.0469	0	0	0	0	4	0	50	1	1	#NULL!	1	0	0	0	0	#NULL!	0	0	0	#NULL!	20	20	20	20	8.6	#NULL!	7.1	#NULL!	6.6	#NULL!	7.1	#NULL!	#NULL!	#NULL!	#NULL!	#NULL!	#NULL!	8.6	7.85	7.1	6.85	6.6	6.85
384	2	1	51	79	168	27.9904	1	0	0	0	3	#NULL!	#NULL!	#NULL!	1	#NULL!	1	0	8	0	1	9	1	0	0	#NULL!	20	9	20	20	#NULL!	#NULL!	9.69	#NULL!	8.4	#NULL!	7.5	#NULL!	#NULL!	#NULL!	#NULL!	#NULL!	#NULL!	9.7	9.7	9.7	9.05	8.4	7.95
385	2	1	51	62	170	21.4533	1	0	0	0	4	1	22	0	1	1	1	0	6	0	0	#NULL!	0	0	0	#NULL!	21	21	21	21	11.4	#NULL!	8.19	#NULL!	#NULL!	#NULL!	9.1	#NULL!	#NULL!	#NULL!	#NULL!	#NULL!	#NULL!	11.4	9.8	8.2	0	#NULL!	#NULL!
386	2	1	54	68	170	23.5294	1	0	0	0	4	#NULL!	#NULL!	2	1	1	1	0	44	0	0	#NULL!	0	0	0	#NULL!	20	20	20	20	9.5	#NULL!	5.4	#NULL!	5.4	#NULL!	5.9	#NULL!	5.7	#NULL!	#NULL!	#NULL!	#NULL!	9.5	7.45	5.4	5.4	5.4	5.65
387	2	1	53	84	180	25.9259	1	0	0	0	4	0	49	1	1	1	0	1	#NULL!	0	1	16	0	0	0	#NULL!	21	16	21	21	5.4	#NULL!	9.19	#NULL!	8.6	#NULL!	5.6	#NULL!	5.09	#NULL!	#NULL!	#NULL!	#NULL!	5.4	7.3	9.2	8.9	8.6	7.1
388	2	2	40	37	150	16.4444	0	0	0	0	6	#NULL!	#NULL!	2	1	1	1	0	43	0	0	#NULL!	0	0	0	#NULL!	19	19	19	19	5.4	#NULL!	5.2	#NULL!	5.4	#NULL!	5.09	#NULL!	#NULL!	#NULL!	#NULL!	#NULL!	#NULL!	5.4	5.3	5.2	5.3	5.4	5.25
389	2	2	30	43	156	17.6693	1	0	0	0	3	#NULL!	#NULL!	2	1	1	1	0	47	0	0	#NULL!	0	0	0	#NULL!	19	19	19	19	7	#NULL!	5.3	#NULL!	#NULL!	#NULL!	#NULL!	#NULL!	#NULL!	#NULL!	#NULL!	#NULL!	#NULL!	7	#NULL!	5.3	0	#NULL!	#NULL!
390	2	2	50	60	149	27.0258	1	0	0	0	3	1	52	1	1	1	1	0	1	0	1	16	0	0	0	#NULL!	19	16	19	19	5	#NULL!	#NULL!	#NULL!	6.6	#NULL!	6.5	#NULL!	#NULL!	#NULL!	#NULL!	#NULL!	#NULL!	5	#NULL!	#NULL!	0	6.6	6.55
391	2	2	49	54	145	25.6837	1	0	0	0	3	0	25	0	1	1	1	0	11	0	0	#NULL!	0	0	0	#NULL!	19	19	19	19	5.4	#NULL!	#NULL!	#NULL!	#NULL!	#NULL!	#NULL!	#NULL!	#NULL!	#NULL!	#NULL!	#NULL!	#NULL!	5.4	#NULL!	#NULL!	0	#NULL!	#NULL!
392	2	1	46	70	176	22.5981	1	0	0	0	2	0	47	1	1	1	1	0	0	0	0	#NULL!	0	0	0	#NULL!	19	19	19	19	7.1	#NULL!	7.3	#NULL!	#NULL!	#NULL!	#NULL!	#NULL!	#NULL!	#NULL!	#NULL!	#NULL!	#NULL!	7.1	#NULL!	7.3	0	#NULL!	#NULL!
393	2	1	63	76	170	26.2976	1	0	1	0	3	1	45	1	1	1	2	0	41	0	0	#NULL!	0	0	0	#NULL!	18	18	18	18	6.8	#NULL!	10.4	#NULL!	#NULL!	#NULL!	#NULL!	#NULL!	#NULL!	#NULL!	#NULL!	#NULL!	#NULL!	6.8	#NULL!	10.4	0	#NULL!	#NULL!
394	2	1	67	59	164	21.9363	1	1	0	0	#NULL!	1	47	1	1	1	1	0	7	0	0	#NULL!	0	0	0	#NULL!	17	17	17	17	8.1	#NULL!	6.6	#NULL!	#NULL!	#NULL!	#NULL!	#NULL!	#NULL!	#NULL!	#NULL!	#NULL!	#NULL!	8.1	#NULL!	6.6	0	#NULL!	#NULL!
395	2	2	31	50	155	20.8117	0	0	0	0	3	#NULL!	#NULL!	2	1	1	1	0	57	0	0	#NULL!	0	0	0	#NULL!	19	19	19	19	8.69	#NULL!	5.09	#NULL!	5.3	#NULL!	5	#NULL!	#NULL!	#NULL!	#NULL!	#NULL!	#NULL!	8.7	6.9	5.1	5.2	5.3	5.15
396	2	1	73	68	172	22.9854	1	0	0	0	6	0	50	1	1	1	1	0	41	0	1	12	1	0	0	#NULL!	18	12	18	18	6.5	#NULL!	#NULL!	#NULL!	9.5	#NULL!	#NULL!	#NULL!	#NULL!	#NULL!	#NULL!	#NULL!	#NULL!	6.5	#NULL!	#NULL!	0	9.5	#NULL!
397	2	1	48	67	172	22.6474	1	0	0	0	#NULL!	0	46	1	1	1	1	0	21	0	0	#NULL!	0	0	0	#NULL!	17	17	17	17	6.1	#NULL!	#NULL!	#NULL!	9.4	#NULL!	#NULL!	#NULL!	#NULL!	#NULL!	#NULL!	#NULL!	#NULL!	6.1	#NULL!	#NULL!	0	9.4	#NULL!
398	2	1	64	62	170	21.4533	1	0	1	0	2	1	24	0	1	1	1	0	3	0	0	#NULL!	0	0	0	#NULL!	18	18	18	18	8.6	#NULL!	#NULL!	#NULL!	#NULL!	#NULL!	#NULL!	#NULL!	#NULL!	#NULL!	#NULL!	#NULL!	#NULL!	8.6	#NULL!	#NULL!	0	#NULL!	#NULL!
399	2	2	30	#NULL!	155	#NULL!	1	0	0	0	5	1	25	1	1	1	3	0	13	0	0	#NULL!	0	0	0	#NULL!	19	19	19	19	7.4	#NULL!	5.4	#NULL!	5.4	#NULL!	6	#NULL!	#NULL!	#NULL!	#NULL!	#NULL!	#NULL!	7.4	6.4	5.4	5.4	5.4	5.7
400	2	1	51	65	175	21.2245	1	1	0	0	3	0	50	1	1	1	1	0	7	0	0	#NULL!	0	0	0	#NULL!	17	17	17	17	7.6	#NULL!	8.9	#NULL!	10.8	#NULL!	7	#NULL!	#NULL!	#NULL!	#NULL!	#NULL!	#NULL!	7.6	8.25	8.9	9.85	10.8	8.9
401	2	1	58	80	175	26.1224	1	0	0	0	4	1	30	0	1	1	1	0	6	0	0	#NULL!	0	0	0	#NULL!	30	30	30	30	#NULL!	#NULL!	6.3	#NULL!	#NULL!	#NULL!	8.19	#NULL!	#NULL!	#NULL!	#NULL!	#NULL!	#NULL!	#NULL!	#NULL!	6.3	0	#NULL!	#NULL!
402	2	2	38	49	160	19.1406	1	0	0	0	#NULL!	#NULL!	#NULL!	2	1	1	1	0	51	0	0	#NULL!	0	0	0	#NULL!	17	17	17	17	8.69	#NULL!	6.1	#NULL!	5.7	#NULL!	5.9	#NULL!	#NULL!	#NULL!	#NULL!	#NULL!	#NULL!	8.7	7.4	6.1	5.9	5.7	5.8
403	2	2	60	59	153	25.204	1	0	0	0	3	1	38	0	1	1	3	0	37	0	1	1	1	0	0	#NULL!	17	1	17	17	8.8	#NULL!	#NULL!	#NULL!	#NULL!	#NULL!	7.4	#NULL!	#NULL!	#NULL!	#NULL!	#NULL!	#NULL!	8.8	#NULL!	#NULL!	0	#NULL!	#NULL!
404	2	2	52	53	157	21.5019	1	0	0	0	2	1	53	1	1	1	1	0	7	0	0	#NULL!	0	0	0	#NULL!	17	17	17	17	8.6	#NULL!	#NULL!	#NULL!	#NULL!	#NULL!	#NULL!	#NULL!	#NULL!	#NULL!	#NULL!	#NULL!	#NULL!	8.6	#NULL!	#NULL!	0	#NULL!	#NULL!
405	2	1	59	75	154	31.6242	1	0	0	0	5	1	28	0	1	1	1	0	12	0	0	#NULL!	0	0	0	#NULL!	17	17	17	17	9.8	#NULL!	8.5	#NULL!	8.4	#NULL!	8.69	#NULL!	#NULL!	#NULL!	#NULL!	#NULL!	#NULL!	9.8	9.15	8.5	8.45	8.4	8.55
406	2	1	49	75	171	25.6489	1	1	0	0	1	0	47	0	1	1	1	0	2	0	0	#NULL!	0	0	0	#NULL!	15	15	15	15	7.6	#NULL!	#NULL!	#NULL!	8.19	#NULL!	#NULL!	#NULL!	#NULL!	#NULL!	#NULL!	#NULL!	#NULL!	7.6	#NULL!	#NULL!	0	8.2	#NULL!
407	2	1	35	96	176	30.9917	1	0	0	0	3	0	34	0	1	1	1	0	4	0	0	#NULL!	0	0	0	#NULL!	16	16	16	16	7.8	#NULL!	#NULL!	#NULL!	#NULL!	#NULL!	#NULL!	#NULL!	#NULL!	#NULL!	#NULL!	#NULL!	#NULL!	7.8	#NULL!	#NULL!	0	#NULL!	#NULL!
408	2	1	61	67	165	24.6097	1	1	0	0	#NULL!	1	32	0	1	1	1	0	25	0	0	#NULL!	0	0	0	#NULL!	15	15	15	15	6.4	#NULL!	8.5	#NULL!	8.9	#NULL!	#NULL!	#NULL!	#NULL!	#NULL!	#NULL!	#NULL!	#NULL!	6.4	7.45	8.5	8.7	8.9	#NULL!
409	2	1	55	81	176	26.1493	1	1	0	0	3	0	54	1	1	1	1	0	5	0	0	#NULL!	0	0	0	#NULL!	15	15	15	15	6.9	#NULL!	6.9	#NULL!	6.7	#NULL!	#NULL!	#NULL!	#NULL!	#NULL!	#NULL!	#NULL!	#NULL!	6.9	6.9	6.9	6.8	6.7	#NULL!
410	2	1	32	111	181	33.8817	0	0	0	0	0	0	35	0	1	1	1	0	4	0	0	#NULL!	0	0	0	#NULL!	14	14	14	14	5.4	#NULL!	8.5	#NULL!	7.8	#NULL!	#NULL!	#NULL!	#NULL!	#NULL!	#NULL!	#NULL!	#NULL!	5.4	6.95	8.5	8.15	7.8	#NULL!
411	2	1	63	58	161	22.3757	1	1	0	0	3	0	37	0	1	1	1	0	2	0	0	#NULL!	0	0	0	#NULL!	14	14	14	14	#NULL!	#NULL!	#NULL!	#NULL!	#NULL!	#NULL!	#NULL!	#NULL!	#NULL!	#NULL!	#NULL!	#NULL!	#NULL!	#NULL!	#NULL!	#NULL!	0	#NULL!	#NULL!
412	2	2	54	64	151	28.0689	1	0	0	0	1	0	35	0	1	1	2	0	26	0	0	#NULL!	0	1	1	1	1	1	1	1	8.8	#NULL!	#NULL!	#NULL!	#NULL!	#NULL!	#NULL!	#NULL!	#NULL!	#NULL!	#NULL!	#NULL!	#NULL!	8.8	#NULL!	#NULL!	0	#NULL!	#NULL!
413	2	1	37	72	168	25.5102	1	0	0	0	3	1	29	2	1	1	0	1	#NULL!	0	0	#NULL!	0	0	0	#NULL!	26	26	26	26	8.3	#NULL!	5.7	#NULL!	5.5	#NULL!	5.7	#NULL!	#NULL!	#NULL!	#NULL!	#NULL!	#NULL!	8.3	7	5.7	5.6	5.5	5.6
414	2	1	34	62	170	21.4533	1	0	0	0	5	0	49	1	1	1	1	0	1	0	0	#NULL!	0	0	0	#NULL!	16	16	16	16	#NULL!	#NULL!	5.09	#NULL!	5.8	#NULL!	5.6	#NULL!	#NULL!	#NULL!	#NULL!	#NULL!	#NULL!	5.1	5.1	5.1	5.45	5.8	5.7
415	3	1	61	78	165	28.7	1	0	0	0	4	#NULL!	56	1	1	1	0	1	#NULL!	1	0	#NULL!	0	0	0	#NULL!	13	13	13	13	7.2	8	7.1	8	7.8	8.9	7.8	8.5	#NULL!	7	#NULL!	#NULL!	#NULL!	7.2	8	7.1	8	7.8	8.9
416	3	1	57	58	165	21.3	1	0	0	0	5	#NULL!	67	2	1	1	1	0	64	0	0	#NULL!	0	0	0	#NULL!	12	12	12	12	6.1	7.7	7.6	6.1	6.4	5.4	6.3	6.2	6.4	#NULL!	6.7	5.9	6.6	6.1	7.7	7.6	6.1	6.4	5.4
417	3	1	47	80	170.5	27.5	1	0	0	0	5	#NULL!	19	0	1	1	0	1	#NULL!	0	0	#NULL!	0	0	0	#NULL!	37	37	37	37	7.4	#NULL!	7.5	8	8	9.4	9.4	#NULL!	#NULL!	#NULL!	#NULL!	#NULL!	#NULL!	7.4	7.45	7.5	8	8	9.4
418	3	1	58	60	165	22	1	0	0	0	4	#NULL!	36	0	1	1	1	0	9	0	0	#NULL!	0	0	0	#NULL!	39	39	39	39	#NULL!	#NULL!	#NULL!	#NULL!	10.1	10.8	9.3	#NULL!	10.1	#NULL!	#NULL!	#NULL!	#NULL!	10.1	10.1	10.1	10.1	10.1	10.8
419	3	1	44	65	170	22.5	1	0	0	0	5	#NULL!	32	1	1	1	0	1	#NULL!	0	0	#NULL!	0	0	1	132	136	136	132	132	#NULL!	#NULL!	#NULL!	#NULL!	#NULL!	#NULL!	#NULL!	6.3	#NULL!	6.7	6.8	6.6	#NULL!	6.3	6.3	6.3	6.3	6.3	6.3
420	3	1	59	79	170	27.3	1	1	0	0	6	#NULL!	54	1	1	1	1	0	9	0	0	#NULL!	0	0	0	#NULL!	39	39	39	39	#NULL!	#NULL!	#NULL!	5.6	6	6.2	6	6.1	#NULL!	#NULL!	5.6	#NULL!	#NULL!	5.6	5.6	5.6	5.6	6	6.2
421	3	2	34	47	156	19.3	1	0	0	0	2	#NULL!	37	2	1	1	1	0	17	0	0	#NULL!	0	0	0	#NULL!	40	40	40	40	11.5	#NULL!	#NULL!	#NULL!	#NULL!	#NULL!	#NULL!	#NULL!	11.5	10.3	10.4	11.7	#NULL!	11.5	#NULL!	#NULL!	0	#NULL!	#NULL!
422	3	2	37	57	145	27.1	1	0	0	0	5	#NULL!	59	2	1	0	2	0	70	0	1	30	0	0	0	#NULL!	42	30	42	42	6.4	7.4	#NULL!	6.6	6.5	#NULL!	7.2	6.6	6.5	6.1	7.2	#NULL!	#NULL!	6.4	7.4	7	6.6	6.5	6.85
423	3	1	60	63	174	20.8	1	1	0	0	4	#NULL!	57	1	1	1	1	0	5	0	0	#NULL!	0	0	0	#NULL!	43	43	43	43	#NULL!	#NULL!	#NULL!	#NULL!	#NULL!	#NULL!	#NULL!	#NULL!	10	10.1	7.9	#NULL!	8	10	10	10	10	10	10
424	3	1	37	48	165	17.6	1	0	0	0	5	#NULL!	34	1	1	0	1	0	1	0	0	#NULL!	0	0	0	#NULL!	47	47	47	47	6.4	9	9.4	9.8	10.6	11	#NULL!	9.9	#NULL!	10.3	98	110	#NULL!	6.4	9	9.4	9.8	10.6	11
425	3	1	51	78	177	24.9	1	0	0	0	5	#NULL!	50	#NULL!	1	1	1	0	2	0	1	29	0	0	0	#NULL!	48	29	48	48	5.9	9.5	9.6	8.69	8.9	9.19	#NULL!	8.69	8.1	7.7	8.4	#NULL!	#NULL!	5.9	9.5	9.6	8.7	8.9	9.2
426	3	1	46	78	174	25.8	1	0	0	0	4	#NULL!	48	0	1	1	2	0	25	0	0	#NULL!	0	0	0	#NULL!	51	51	51	51	#NULL!	#NULL!	#NULL!	#NULL!	7.8	#NULL!	#NULL!	#NULL!	#NULL!	#NULL!	#NULL!	#NULL!	#NULL!	#NULL!	#NULL!	#NULL!	0	7.8	#NULL!
427	3	1	48	74	177	23.6	1	0	0	0	4	#NULL!	47	1	1	1	1	0	51	0	0	#NULL!	0	0	0	#NULL!	51	51	51	51	7.1	7.7	8.4	7.6	7.6	8.19	7.3	7.7	7.5	#NULL!	#NULL!	#NULL!	#NULL!	7.1	7.7	8.4	7.6	7.6	8.2
428	3	1	59	56	158	22.4	1	0	0	0	5	#NULL!	58	1	1	1	1	0	49	0	0	#NULL!	0	1	0	#NULL!	35	35	35	35	7.6	6.3	5.6	6.6	5.9	#NULL!	#NULL!	#NULL!	#NULL!	#NULL!	#NULL!	#NULL!	#NULL!	7.6	6.3	5.6	6.6	5.9	#NULL!
429	3	1	41	60	168	21.3	1	0	0	0	5	#NULL!	39	1	1	1	1	0	2	0	0	#NULL!	0	0	0	#NULL!	52	52	52	52	10	7.9	#NULL!	#NULL!	7.5	#NULL!	#NULL!	#NULL!	#NULL!	#NULL!	#NULL!	#NULL!	#NULL!	10	7.9	#NULL!	0	7.5	#NULL!
430	3	1	44	99.7	180	30.8	1	0	0	0	5	#NULL!	50	0	1	1	1	0	4	0	0	#NULL!	0	0	0	#NULL!	37	37	37	37	9.6	6.9	#NULL!	6.3	7.7	#NULL!	#NULL!	#NULL!	#NULL!	#NULL!	#NULL!	#NULL!	#NULL!	9.6	6.9	6.6	6.3	7.7	#NULL!
431	3	1	62	62	160	24.2	1	0	0	0	6	#NULL!	60	#NULL!	1	0	0	1	#NULL!	0	0	#NULL!	0	0	0	#NULL!	35	35	35	35	6.7	7.8	9.1	9.5	7.4	7.4	7.7	8.3	7.5	8	8.19	8.3	#NULL!	6.7	7.8	9.1	9.5	7.4	7.4
432	3	1	59	58	164	21.6	1	0	0	0	3	#NULL!	58	1	1	1	0	1	#NULL!	0	0	#NULL!	0	0	0	#NULL!	56	56	56	56	6.8	9.4	11.7	11.2	#NULL!	9.69	9.6	101	#NULL!	#NULL!	#NULL!	#NULL!	#NULL!	6.8	9.4	11.7	11.2	10.45	9.7
433	3	1	50	66	180	20.4	1	0	0	0	4	#NULL!	47	2	1	1	2	0	73	0	0	#NULL!	0	0	1	39	57	57	39	39	#NULL!	7	7.2	7.1	8.69	7.5	7.1	8.19	7.5	7.5	#NULL!	7.8	8.9	7	7	7.2	7.1	8.7	7.5
434	3	1	48	65	170	22.5	1	0	0	0	4	#NULL!	47	1	1	1	1	0	2	0	0	#NULL!	0	0	0	#NULL!	60	60	60	60	7.6	5.3	6.2	6.6	6.5	6.4	6.7	6.6	6.4	6.1	5.7	#NULL!	5.9	7.6	5.3	6.2	6.6	6.5	6.4
435	3	2	49	70	165	25.7	1	0	0	0	0	#NULL!	46	0	1	1	1	0	3	0	0	#NULL!	0	0	0	#NULL!	62	62	62	62	#NULL!	#NULL!	#NULL!	#NULL!	#NULL!	7.5	#NULL!	#NULL!	#NULL!	#NULL!	#NULL!	#NULL!	#NULL!	#NULL!	#NULL!	#NULL!	0	#NULL!	7.5
436	3	2	28	50	153	21.4	1	0	0	0	5	#NULL!	57	0	1	1	1	0	6	0	0	#NULL!	0	0	0	#NULL!	68	68	68	68	8.5	10.5	7.8	#NULL!	#NULL!	#NULL!	#NULL!	#NULL!	7.8	#NULL!	#NULL!	#NULL!	#NULL!	8.5	10.5	7.8	0	#NULL!	#NULL!
437	3	2	28	68	160	26.6	1	0	0	0	5	#NULL!	39	0	1	1	1	0	1	0	1	12	1	0	0	#NULL!	71	12	71	71	#NULL!	#NULL!	#NULL!	#NULL!	#NULL!	#NULL!	#NULL!	#NULL!	#NULL!	#NULL!	#NULL!	#NULL!	#NULL!	#NULL!	#NULL!	#NULL!	0	#NULL!	#NULL!
438	3	2	40	54	156	22.2	1	0	0	0	5	#NULL!	57	0	1	1	1	0	0	0	0	#NULL!	0	0	0	#NULL!	74	74	74	74	5.8	10.9	9.1	7.9	7.8	#NULL!	#NULL!	#NULL!	#NULL!	#NULL!	#NULL!	#NULL!	#NULL!	5.8	10.9	9.1	7.9	7.8	#NULL!
439	3	1	45	68	174	22.5	1	0	0	0	3	#NULL!	18	0	1	1	1	0	2	0	0	#NULL!	0	0	0	#NULL!	77	77	77	77	5.2	1.5	7.2	7.4	8.19	7.4	7.9	8.3	#NULL!	#NULL!	#NULL!	#NULL!	#NULL!	5.2	6.2	7.2	7.4	8.2	7.4
440	3	1	51	53	165	19.5	1	0	0	0	4	#NULL!	22	0	1	1	1	0	8	0	0	#NULL!	0	0	0	#NULL!	105	105	105	105	11.4	6.7	7.6	7.6	7.5	#NULL!	#NULL!	#NULL!	#NULL!	#NULL!	#NULL!	#NULL!	#NULL!	11.4	6.7	7.6	7.6	7.5	#NULL!
441	3	2	69	78	168	27.63	1	0	0	0	#NULL!	#NULL!	#NULL!	2	1	1	1	0	51	0	0	#NULL!	0	0	0	#NULL!	105	105	105	105	#NULL!	7	7.7	#NULL!	#NULL!	#NULL!	#NULL!	#NULL!	#NULL!	#NULL!	8.1	#NULL!	6.7	7	7	7.7	0	#NULL!	#NULL!
442	3	2	50	55	154	23.19	1	1	0	0	2	#NULL!	27	0	1	1	1	0	1	0	0	#NULL!	0	0	0	#NULL!	109	109	109	109	#NULL!	8.8	7.6	7.3	7.2	#NULL!	74	5.6	7.1	7.4	7.8	7.7	7.3	8.8	8.8	7.6	7.3	7.2	7.3
443	3	1	42	60.8	166	22.1	1	0	0	0	2	#NULL!	27	0	1	0	2	0	3	0	0	#NULL!	0	0	0	#NULL!	117	117	117	117	5.9	10.1	9.5	10.7	9.8	9.1	9.5	#NULL!	8.5	8.69	#NULL!	#NULL!	8.9	5.9	10.1	9.5	10.7	9.8	9.1
444	3	1	61	56	170	19.4	0	1	0	0	5	#NULL!	30	0	1	1	2	0	15	0	0	#NULL!	0	1	0	#NULL!	48	48	48	48	7	8.8	8.9	9.69	9.19	9.19	9	9.3	#NULL!	#NULL!	7.6	9	#NULL!	7	8.8	8.9	9.7	9.2	9.2
445	3	1	41	70	173	23.4	1	1	0	0	6	#NULL!	40	0	1	1	1	0	1	0	0	#NULL!	0	0	0	#NULL!	131	131	131	131	5.3	7.8	7.2	7.1	7.2	#NULL!	7	7.3	#NULL!	6.6	6.5	7.1	6.7	5.3	7.8	7.2	7.1	7.2	7.1
446	3	1	59	84.6	170	29.3	1	0	0	0	#NULL!	#NULL!	28	0	1	1	2	0	30	1	0	#NULL!	0	0	0	#NULL!	142	142	142	142	5.3	6.3	9.19	7.7	7.7	6.2	6.7	6.5	6.2	6.5	7	#NULL!	5.4	5.3	6.3	9.2	7.7	7.7	6.2
447	3	2	51	50	163	18.8	1	0	0	0	4	#NULL!	32	0	1	1	1	0	4	0	0	#NULL!	0	0	0	#NULL!	152	152	152	152	5.6	6.5	8.19	7.9	7	8.3	6.8	8.1	#NULL!	7	6.6	6.9	#NULL!	5.6	6.5	8.2	7.9	7	8.3
448	3	2	41	47	151	20.6	0	0	0	0	4	#NULL!	16	2	1	1	2	0	38	0	0	#NULL!	0	0	0	#NULL!	154	154	154	154	7.3	7.4	7.4	7.7	7.3	#NULL!	#NULL!	#NULL!	#NULL!	#NULL!	#NULL!	#NULL!	#NULL!	7.3	7.4	7.4	7.7	7.3	#NULL!
449	3	2	56	53	160	27.7	0	0	0	0	6	#NULL!	29	2	1	1	1	0	89	0	0	#NULL!	0	0	0	#NULL!	13	13	13	13	6.2	#NULL!	#NULL!	#NULL!	6.4	#NULL!	#NULL!	#NULL!	#NULL!	#NULL!	#NULL!	#NULL!	#NULL!	6.2	#NULL!	#NULL!	0	6.4	#NULL!
450	3	2	32	57	161.5	21.9	1	0	0	0	4	#NULL!	59	#NULL!	1	1	1	0	7	0	0	#NULL!	0	0	0	#NULL!	13	13	13	13	5.9	6.7	7.3	7.7	7.4	6.9	7.4	7.9	8	6.5	#NULL!	#NULL!	#NULL!	5.9	6.7	7.3	7.7	7.4	6.9
451	3	2	47	50	162	19.1	1	0	0	0	6	#NULL!	53	1	1	1	0	1	#NULL!	0	0	#NULL!	0	0	0	#NULL!	15	15	15	15	7.6	8.6	7.4	9.1	9.9	10.1	#NULL!	11.9	10.7	#NULL!	10.9	#NULL!	9.6	7.6	8.6	7.4	9.1	9.9	10.1
452	3	1	47	82	178	25.9	1	0	0	0	4	#NULL!	50	#NULL!	1	1	2	0	42	0	0	#NULL!	0	0	0	#NULL!	16	16	16	16	#NULL!	#NULL!	#NULL!	#NULL!	#NULL!	#NULL!	#NULL!	#NULL!	#NULL!	#NULL!	#NULL!	#NULL!	#NULL!	#NULL!	#NULL!	#NULL!	0	#NULL!	#NULL!
453	3	1	62	60.5	168	21.4	1	0	0	0	5	#NULL!	26	2	1	1	1	0	94	0	0	#NULL!	0	0	0	#NULL!	6	6	6	6	6.3	#NULL!	#NULL!	8.19	8.4	8.3	#NULL!	#NULL!	8.5	#NULL!	8.4	#NULL!	9	6.3	#NULL!	#NULL!	8.2	8.4	8.3
454	3	1	64	72	165	26.4	1	0	0	0	4	#NULL!	59	2	1	1	0	1	#NULL!	0	0	#NULL!	0	1	0	#NULL!	21	21	21	21	8.1	10.4	10.9	11.3	11.3	10.1	#NULL!	10	11.4	11	#NULL!	#NULL!	13.1	8.1	10.4	10.9	11.3	11.3	10.1
455	3	1	54	58	166	21	1	0	0	0	5	#NULL!	51	1	1	1	1	0	10	0	0	#NULL!	0	0	0	#NULL!	15	15	15	15	#NULL!	6.8	7.5	6.3	6.7	6	5.8	5.8	#NULL!	6.1	6.1	5.9	4.9	#NULL!	6.8	7.5	6.3	6.7	6
456	3	1	53	67	167	24	1	0	0	0	2	#NULL!	26	0	1	1	1	0	2	0	0	#NULL!	0	0	0	#NULL!	19	19	19	19	#NULL!	7	7.4	#NULL!	6.8	7	7.7	#NULL!	8.9	8.3	8.19	#NULL!	#NULL!	7	7	7.4	7.1	6.8	7
457	3	1	57	84	181	25.6	1	0	0	0	3	#NULL!	36	2	1	1	1	0	39	0	0	#NULL!	0	0	0	#NULL!	20	20	20	20	#NULL!	#NULL!	#NULL!	#NULL!	#NULL!	#NULL!	#NULL!	9.19	9.6	10.1	8	#NULL!	9.8	9.2	9.2	9.2	9.2	9.2	9.2
458	3	1	47	64	172	21.6	1	0	0	0	5	#NULL!	44	1	1	1	1	0	1	0	0	#NULL!	0	0	0	#NULL!	22	22	22	22	#NULL!	#NULL!	#NULL!	#NULL!	#NULL!	#NULL!	#NULL!	#NULL!	#NULL!	#NULL!	#NULL!	#NULL!	#NULL!	#NULL!	#NULL!	#NULL!	0	#NULL!	#NULL!
459	3	1	53	70	171	23.9	1	0	0	0	6	#NULL!	46	1	1	1	0	1	#NULL!	0	0	#NULL!	0	0	0	#NULL!	22	22	22	22	5.2	7	7.4	#NULL!	7.3	#NULL!	#NULL!	#NULL!	#NULL!	#NULL!	#NULL!	#NULL!	#NULL!	5.2	7	7.4	7.35	7.3	#NULL!
460	3	1	59	73	173	24.4	1	0	0	0	4	#NULL!	24	2	1	1	1	0	70	0	0	#NULL!	0	0	0	#NULL!	22	22	22	22	#NULL!	7.3	6.8	#NULL!	#NULL!	#NULL!	6.4	#NULL!	#NULL!	#NULL!	#NULL!	#NULL!	#NULL!	7.3	7.3	6.8	0	#NULL!	#NULL!
461	3	1	52	64	170	22.1	0	1	0	0	4	#NULL!	51	1	1	1	0	1	#NULL!	0	0	#NULL!	0	0	0	#NULL!	23	23	23	23	6.9	11.5	13.1	#NULL!	11.6	#NULL!	#NULL!	#NULL!	#NULL!	#NULL!	#NULL!	#NULL!	#NULL!	6.9	11.5	13.1	12.35	11.6	#NULL!
462	3	2	33	43	152	18.6	1	0	0	0	3	#NULL!	64	1	1	1	1	0	1	0	0	#NULL!	0	0	0	#NULL!	23	23	23	23	6.1	#NULL!	#NULL!	#NULL!	11.7	11.7	#NULL!	8.8	11	8.5	#NULL!	#NULL!	10.4	6.1	#NULL!	#NULL!	0	11.7	11.7
463	3	1	56	79	168	28	1	0	0	0	5	#NULL!	52	1	1	1	0	1	#NULL!	1	0	#NULL!	0	0	0	#NULL!	24	24	24	24	#NULL!	#NULL!	#NULL!	#NULL!	#NULL!	#NULL!	#NULL!	5.9	6.5	6.9	#NULL!	6.8	6.6	5.9	5.9	5.9	5.9	5.9	5.9
464	3	1	61	67	171	22.9	1	0	0	0	5	#NULL!	43	2	1	1	2	0	96	0	0	#NULL!	0	0	0	#NULL!	24	24	24	24	#NULL!	#NULL!	11.1	11.7	11.7	#NULL!	#NULL!	#NULL!	10.3	#NULL!	10	9	8.1	11.1	11.1	11.1	11.7	11.7	#NULL!
465	3	1	51	55	158	22	1	0	0	0	6	#NULL!	47	1	1	1	1	0	1	0	0	#NULL!	0	0	0	#NULL!	30	30	30	30	7.4	8.19	6.7	#NULL!	6.2	#NULL!	6.1	#NULL!	#NULL!	#NULL!	#NULL!	#NULL!	#NULL!	7.4	8.2	6.7	6.45	6.2	6.15
466	3	2	50	56	161	21.6	0	0	0	0	2	#NULL!	39	0	1	0	1	0	7	0	0	#NULL!	0	0	0	#NULL!	33	33	33	33	#NULL!	#NULL!	#NULL!	4.8	#NULL!	#NULL!	#NULL!	#NULL!	#NULL!	#NULL!	7.8	#NULL!	8.4	4.8	4.8	4.8	4.8	#NULL!	#NULL!
467	3	2	52	41	146	19.2	1	0	0	0	3	#NULL!	29	0	1	1	1	0	2	0	0	#NULL!	0	0	0	#NULL!	32	32	32	32	#NULL!	6.6	#NULL!	#NULL!	#NULL!	#NULL!	#NULL!	#NULL!	#NULL!	#NULL!	#NULL!	#NULL!	#NULL!	#NULL!	6.6	#NULL!	0	#NULL!	#NULL!
468	3	2	34	55	162.5	20.8	1	0	0	0	5	#NULL!	43	1	1	1	0	1	#NULL!	0	0	#NULL!	0	0	0	#NULL!	80	80	80	80	7.4	8.69	#NULL!	7.5	7.9	8.6	8.69	7.5	#NULL!	#NULL!	#NULL!	#NULL!	#NULL!	7.4	8.7	8.1	7.5	7.9	8.6
469	3	1	31	73	176	23.6	1	0	0	0	2	#NULL!	43	0	1	1	0	1	#NULL!	0	1	1	1	0	0	#NULL!	78	1	78	78	6.9	10.1	10.1	7.7	#NULL!	#NULL!	7.3	7.7	#NULL!	8.5	7.7	7.2	9.5	6.9	10.1	10.1	7.7	#NULL!	#NULL!
470	3	2	47	57	158	22.8	1	0	0	0	5	#NULL!	51	1	1	0	1	0	2	0	0	#NULL!	0	0	0	#NULL!	80	80	80	80	8.4	8	8.69	#NULL!	8.9	#NULL!	8.6	8.1	#NULL!	8	#NULL!	#NULL!	8.9	8.4	8	8.7	8.8	8.9	8.75
471	3	2	36	54	160	21.1	1	0	0	0	3	#NULL!	64	0	1	1	1	0	1	0	0	#NULL!	0	0	1	62	81	81	62	62	8.69	8.3	8.4	9.4	9	9.8	#NULL!	#NULL!	10.6	#NULL!	#NULL!	#NULL!	9.9	8.7	8.3	8.4	9.4	9	9.8
472	3	1	54	63	170	21.8	1	0	0	0	5	#NULL!	52	1	1	1	2	0	2	0	0	#NULL!	0	0	0	#NULL!	57	57	57	57	#NULL!	7.5	7.4	6.9	6.7	#NULL!	7.3	6.5	#NULL!	#NULL!	#NULL!	#NULL!	#NULL!	7.5	7.5	7.4	6.9	6.7	7
473	3	1	38	78	172	26.4	1	0	0	0	2	#NULL!	65	0	1	1	1	0	2	0	0	#NULL!	0	0	0	#NULL!	88	88	88	88	#NULL!	#NULL!	#NULL!	#NULL!	6.7	7	#NULL!	#NULL!	#NULL!	#NULL!	#NULL!	#NULL!	#NULL!	#NULL!	#NULL!	#NULL!	0	6.7	7
474	3	1	37	52	170	18	1	0	0	0	1	#NULL!	30	0	1	1	2	0	12	0	0	#NULL!	0	0	0	#NULL!	95	95	95	95	7.5	8.8	9.8	6.6	7.1	6.2	7	6.7	6.3	6.4	#NULL!	5.9	6.1	7.5	8.8	9.8	6.6	7.1	6.2
475	3	2	58	50	153	21.4	1	0	0	0	5	#NULL!	22	2	1	1	1	0	76	1	0	#NULL!	0	0	0	#NULL!	95	95	95	95	#NULL!	#NULL!	#NULL!	#NULL!	#NULL!	10.5	10.3	10.6	10.8	#NULL!	10.6	#NULL!	#NULL!	10.5	10.5	10.5	10.5	10.5	10.5
476	3	1	48	55	170	19	1	1	0	0	5	#NULL!	51	2	1	1	2	0	71	1	0	#NULL!	0	0	0	#NULL!	96	96	96	96	6	#NULL!	7.4	6.3	6.7	#NULL!	6.8	6.6	7.3	#NULL!	#NULL!	9.6	8.1	6	6.7	7.4	6.3	6.7	6.75
[truncated: 23 more columns]
